# Supplementary material for: Untargeted and Targeted Metabolomics and Tryptophan Decarboxylase In Vivo Characterization Provide Novel Insight on the Development of Kiwifruits (Actinidia deliciosa)
Source: Int J Mol Sci. 2019 Feb 19;20(4):897. doi: 10.3390/ijms20040897 (PMC6413197; doi:10.3390/ijms20040897)
Supplement: Supplementary file 1 [file ijms-20-00897-s001.zip]

Archive with 3 entries (2 files):
- ijms-446273 Supplementary Files-final check version/
- ijms-446273 Supplementary Files-final check version/Supplementary File 1.xlsx
- ijms-446273 Supplementary Files-final check version/Supplementary File 2.pdf
