# Supplementary material for: Untargeted and Targeted Metabolomics and Tryptophan Decarboxylase In Vivo Characterization Provide Novel Insight on the Development of Kiwifruits (Actinidia deliciosa)
Source: Int J Mol Sci. 2019 Feb 19;20(4):897. doi: 10.3390/ijms20040897 (PMC6413197; doi:10.3390/ijms20040897)
Supplement: Supplementary file 1 [file ijms-20-00897-s001.zip › ijms-446273 Supplementary Files-final check version/Supplementary File 1.xlsx]

## Sheet: Supplementary File 1
Supplemetary File 1: Untargeted metabolomics data matrix
id	m/z detected	m/z calculated (molecular ion or main adduct)	elemental formula	Retention time (min)	putative identification	main fragments (MS/MS)					Fully Ripe			Fully Ripe			Days After Anthesis (Daa)																		Quality Control
											2014			2015			24			51			75			101			122			142
											A	B	C	A	B	C	A	B	C	A	B	C	A	B	C	A	B	C	A	B	C	A	B	C	1	2	3	4	5	6
559	191.019	191.019	C6H8O7	1.54188	Citric acid	111.008					228112	211489	181890	165137	182588	175077	45287.2	42249.4	45574.7	65832.7	61532	57657.3	86571.1	89226.5	90524.4	117396	134709	143055	146084	191710	161348	175058	147264	160961	125477	129778	120206	118638	125512	127196
57	111.008			1.54188							7046.58	6227.2	5513.01	5105.22	5591.17	5353.62	1058.73	1012.07	1088.65	1955.49	1932.44	1791.21	2653.62	2640.32	2764.84	3613.82	4043.76	4267.97	4414.82	5696.95	4927.09	5210.75	4304.36	4703.89	3930.13	4054.97	3729.81	3820.25	3889.43	3893.75
558	447.958			1.54188							7682.74	6129.68	5351.88	4928.95	5562.14	5909.76	974.915	1059.78	1213.6	1052.35	1125.47	978.177	1679.6	2285.1	1854.57	2808.45	4187.27	4488.93	5080.75	6761.23	4294.91	5204.82	3628.31	5205.99	3186.55	3561.42	3484.04	3343.66	4028.56	4468.22
557	435.956			1.55237							21366.4	21358.4	16150.7	15106.6	18872.7	16254.4	3226.19	3153.36	3874.54	6377.6	4971.81	4610.03	7747.98	12379.6	8199.33	10781.5	19153.7	20453.7	21451.5	28455	15402.4	24985.4	15689.6	22532.2	11626.6	12959.1	14895.7	11608.7	17459.8	17692.8
59	405.028			1.56285							13284.7	10609.8	9808.54	9205.25	9715.07	10004.8	695.399	716.477	738.834	2499.43	2403.39	2295.47	4949.01	3784.2	4927.7	6554.43	5843.7	6282.71	6542.94	8559.4	9529.96	7743.99	7199.03	7035.74	7040.36	7127.03	5598.54	6804.9	5441.46	5541.32
556	173.008			1.57333							3666.3	3334.61	2841.94	2406.59	2569.89	2540.84	1245.11	977.758	1000.39	1929.14	1859.46	1725.34	1826.28	1840.92	1936.46	2277.08	2494.85	2656.81	2541.81	3256.69	2855.81	2847.01	2360.05	2662.42	2179.98	2225.54	2045.75	2052.83	2122.7	2154.41
60	117.019			1.74102							2319.8	2324.47	1919.79	1317.93	1256.22	1147.54	11998.2	15894	19366.7	2203.91	2233.79	2075.87	1092.53	1086.65	1085.1	696.085	624.663	636.867	613.046	698.951	761.339	630.92	592.751	580.227	1718.02	1733.46	1570.64	1576.36	1560.03	1546.3
555	115.003			1.8039							2784.13	2419.03	2313.34	2316.3	2467.48	2426.16	4657.67	5558.72	6289.22	2674.98	2914.55	2586.24	1949.63	1951.47	2086.2	1879.63	2083.86	2051.62	1749.24	2060.83	1780.7	1689.79	1473.03	1503.94	2044.01	1973.23	1820.43	1930.1	1878.76	1863.77
61	147.029			1.8225							8730.87	7655	7199.49	7487.02	7944.22	7855.91	22113.7	25707.3	29201.8	9953.38	10444.1	9189.95	6948.32	7162.05	7433.39	6445.86	7151.09	7042.41	5832.95	6977.26	6008.01	5753.83	4894.59	5162.48	7065.91	6787.72	6280.61	6465.8	6610.29	6484.68
554	347.978			1.8225							5004.08	3625.57	4202.1	4607.64	4424.61	5069.06	9692.94	16299.4	20940.2	5353.56	7268.86	6606.2	4328.15	3258.85	4881.68	4122.6	3249.89	3049.92	2574.02	2721.6	3402.23	2126.41	2064.45	1859.47	4062.69	3661.85	2496.95	4039.45	2529.43	2469.9
62	387.113			2.13692							23559.3	24685.7	19383.6	13257.9	12813.6	12676.2	5684.85	5748.45	5785.17	3223.61	3164.38	3081.63	2433.98	2330.46	2228.44	3186.88	3563.23	3667.01	5119.88	5982.66	4848.27	6714.37	6119.9	6478.6	10573.2	10235.9	10271.2	10050.7	10730.4	10337.9
553	191.055	191.056	C7H12O6	2.15787	Quinic acid						10148.7	9771.84	8811.32	8199.38	8506.28	8889.65	50672.8	55150.7	60647.6	23820.9	22701.5	20437.6	13326.3	12803.2	13163	10817.6	13054.5	13856.8	12150	16677.1	13602.4	13691.9	10582.5	12101.7	10773.4	10263.4	10402.6	10141.3	10825	10398.6
63	295.103			2.40703							9893.54	9634.8	8255.27	7774.08	7344.88	7842.01	5842.77	6243.72	6409.3	1934.69	2093.21	2022.4	2307.98	2348.67	2390.36	3733.28	3659.77	3876.11	5840.16	6035.26	5908.05	6079.36	5388.78	5352.64	5702.55	5778.99	5451.54	5624.55	5695.69	5454.21
64	387.053			2.5328							3614.88	3161.16	3189.16	2565.74	2569.25	3024.64	1.75337	0	3.38045	21.256	37.1974	50.9292	733.157	490.767	937.364	2141.42	1625.31	1758.91	2114.89	2770.19	3640.21	2530.3	2278.08	2047.16	2220.67	2013.32	1456.2	2322.02	1321.48	1319.51
551	111.008			2.5328							2119.19	2105.18	1763.06	1424.36	1525.59	1571.78	198.254	122.096	187.645	326.803	281.411	252.673	524.455	548.124	586.09	982.273	1126.9	1219.47	1368.6	1798.76	1527.11	1662.2	1371.69	1547.74	1085.48	1064.89	1036.09	1036.16	1053.47	1052.96
552	365.071			2.5328							8725.2	8526.23	7479.08	6040.02	6171.73	6872.94	115.899	132.094	112.199	156.597	159.027	168.827	1155.31	1094.28	1334.1	3301.61	3435.62	3663.31	5068.24	6553.8	6382.01	6200.32	4926.16	5323.9	4545.33	4359.6	4047.64	4158.59	4049.99	3908.32
65	320.092	320.092	C11H19N3O6S	2.63762	Homoglutathione						44048.7	49237.7	54145.9	32259.5	32040.5	33959.1	3346.84	3389.04	2641.53	13728.3	20590.9	15724.2	48067.2	36873.4	47580.6	77080.6	91734	93994.4	73843.1	105007	82275.2	94390.9	92464.8	95353	42616.6	41779.2	41859.9	41881.1	41305.4	40696.5
550	286.104			2.63762							2142.63	2311.41	2569.14	1605.9	1581.69	1698.45	53.7006	74.8459	49.962	610.639	960.573	760.777	2197.85	1698.91	2184.99	3527.2	4103.94	4255.43	3369.07	4720.68	3762.13	4252.21	4222.88	4357.62	2006.24	1944.38	1955.63	1981.94	1928.02	1862.73
66	421.134			2.6562							7786.21	7330.12	6164.23	7986.16	8407.56	8262.84	2708.24	2553.03	2703.7	2488.27	2330.82	2302.49	5749.36	5994.5	5745.44	7421.82	7371.49	6859.69	7122.23	6829.35	6413.87	6554.42	6242.26	6886	5532.2	5345.91	5415.09	5318.79	5429.39	5365.46
549	297.118			2.67715							5502.09	5212.2	5026.18	4776.76	5285.68	5694.67	2233.62	2009.62	2078.08	1377.63	1212.86	1090.72	1070.48	1197.48	1053.93	1300.99	1513.28	1659.7	2031.36	2315.16	1770.26	2658.34	2017.32	2249.03	2542.52	2548.52	2908.24	2254.37	2926.33	2885.23
67	367.087			2.72955							16359.8	18874.7	14178.1	13168.8	13573.9	13102.5	2035.2	2463.77	2439.46	1890	1889.92	1648.69	11638.4	11141.7	10468	19766.5	15114.4	14479	22822.5	17830	13948.2	16338.5	17301.9	16491.3	10977.7	10991.9	10759.8	10572.4	11024.1	10811.7
548	329.087			2.72955							5290.5	4824.66	4298.04	5228.4	5452.74	5377.42	4771.46	5863.87	5537.52	2487.68	2567.91	2352.19	1946.9	1982.19	2025.71	2639.49	2466.12	2745.66	2978.94	3450.9	3132.07	3375.82	2856.88	3147.53	3332.04	3192.79	3109.4	3398.29	3337.27	3256.43
546	539.16			2.74003							2904.63	3370.67	3165.47	4560.09	4799.23	4499.93	0	0	0	0	0	0	70.4997	36.827	59.5312	1199.54	1434.88	1015.57	1635.93	1467.72	1643.72	1702.92	2109.74	1988.8	1877.82	1830.64	1855.48	1756.76	1838.28	1810.56
547	309.119			2.8134							13864.2	13144.2	11662.4	10548.2	10758.5	10444	11276.7	12131.1	12182.1	5847.65	6073.37	5642.93	5092.73	5279.61	5184.43	6813.04	7015.75	7280.17	10387.9	10623.4	9944.02	10636.8	10105.4	10372.9	8733.9	8607.5	8571.37	8312.87	8780.7	8666.48
55	333.118			2.85532							4680.85	4727.5	4331.41	4334.29	4574.19	4544.62	16302.9	19720.3	21108.7	5111.92	5864.78	5297.21	4009.14	3249.95	3784.01	3996.37	3845.9	4128.64	4351.66	5052.8	5102.45	5078.42	4883.98	5036.5	4188.06	4168.54	3784.12	4009.63	3682.79	3632.06
5	347.097			2.8658							9269.94	9719.83	8526.94	9313.61	9916.66	9357.97	12052	12119.9	12051.7	16221.6	17819	17311.3	29062.7	26459.9	29500.7	7461.22	7261.73	6958	7841.17	7741.89	7817.94	7542.35	7571.37	7743.19	11407.9	11381.4	10954.5	10543.7	10789.3	10652.4
68	451.145			2.88677							5066.01	4975.44	4312.97	6535.25	6789.67	6621.52	572.524	617.277	608.632	215.852	212.737	238.328	1033.9	917.581	1110.8	5660.54	5458.75	4401.54	4978.64	4527.24	5539.96	4417.9	5262.4	5108.85	3547.42	3475.53	3116.19	3254.28	3071.73	3013.59
545	265.092			2.88677							1673.93	1741.55	1504.83	1383.51	1289.7	1292.56	3720.74	3985.96	3812.6	1782.69	1821.52	1819.04	1434.36	1381.85	1356.62	1398.55	1300	1318.96	1661.19	1688.95	1498.11	2059.01	1901.57	1812.41	1525.29	1544.9	1443.3	1424.41	1481.78	1467.26
69	325.113			2.90773							1797.77	1753.66	1582.36	1659.64	1657.4	1663.44	1635.2	1813.97	1711.48	1145.37	1325.56	1241.02	1190.08	1012.68	1107.41	1208.6	1102.51	1215.69	1532.69	1502.71	1469.44	1497.79	1386.64	1388.9	1438.83	1418.89	1336.72	1349.53	1296.96	1321.13
544	205.035			2.92868							8066.84	9308.3	5021.22	5213.47	6086.12	4627.17	651.122	758.753	732.883	886.251	829.897	804.83	1931.01	2558.93	2113.27	3038.2	5187.5	6353.97	6700.6	10396.6	5465.12	8011.21	5847.96	8254.83	3614.97	4438.16	4847.77	2562.65	5637.36	6215.09
70	421.134			2.93917							2991.12	2818.98	2541.11	3081.55	3139.99	3220.14	2253.71	2260.17	2356.5	1689.5	1575.68	1657.11	2803.46	2529.42	2675.32	3661.01	3202.97	2963.09	3097.27	3070.36	3252.93	2756.66	2946.6	3017.94	2425.4	2384.39	2187.98	2343.27	2166.23	2176.68
542	315.072			2.94965							3577.93	3541.34	3537.05	3371.74	3288.48	3501.61	1551.38	1638.51	1696.2	1332.69	1380.86	1295.15	1507.5	1398.1	1594.58	2105.14	2337.51	2238.52	2966.47	3627.84	3557.62	4112.04	3533.03	3788.92	2596.77	2448.52	2259.34	2500.64	2248.01	2264.39
543	191.056			2.94965							6669.65	6821.22	5620.11	6334.82	6429.19	6648.95	22007.1	21799.5	24920.1	12056	11996.2	10980.3	8724.73	8392.26	8762.31	7654.21	7590.93	8615.37	7594.45	9536.48	8413.34	9298.29	8221.4	8528.14	7238.28	7075.04	6912.33	6565.85	6774.86	6771.18
6	347.098			2.99157							5212.2	5798.88	5201.38	6534.97	6916.58	6465.79	9463.63	7654.69	7727.76	17131.3	16772.7	16501.8	27625.8	30238.3	27737.5	5726.16	6225.21	5345.48	6352.42	5638.34	5154.97	5465.48	5610.96	5640.52	8780.89	9153.69	9765.66	8423.97	9664.55	9649.11
71	625.159			3.0335							1890.24	2210.67	1444.31	1461.5	1501.14	902.167	577.124	182.151	61.9207	702.134	1257.83	902.969	2292.59	1849.65	2080.06	4588.03	5195.16	5218.83	4345.43	4955.42	3714.5	9722.93	10440.4	13703.4	2824.1	2987.15	3132.23	2551.21	3183.88	3292.8
541	335.13			3.0335							2742.09	2794.39	2559.95	2076.93	2138.23	2113.68	1151.25	1029.99	1037.21	996.387	1045.48	918.856	1301.04	1206.49	1216.43	1836.97	1701.7	1787.17	2629.69	2758.72	2620.58	3229.01	2991.99	3020.77	2046.73	1978.78	1926.88	2000.28	1851.23	1853.09
72	111.008			3.04397							3505.68	3868.78	2427.03	2317.62	2792.04	2238.57	199.669	158.999	142.13	473.792	384.6	382.831	835.995	1231.14	936.785	1365.18	2274.4	2701.47	2762.26	4034.95	2229.32	3476.59	2511.56	3461.34	1581.5	1860.75	2112.35	1215.66	2345.8	2532.72
73	309.118			3.04397							2711.89	2859.97	2445.4	2242.97	2226.13	2110.05	3328.93	2858.16	3087.3	1315.48	1454.1	1313.16	1260.33	1268.46	1262.67	1682.71	1664.99	1643.15	2488.15	2389.95	2260.56	2468.29	2321.75	2302.08	2096.03	2066.09	2096.14	2020.48	2088.08	2050.09
540	303.952			3.04397							4055.44	4553.21	2622.74	2774.14	3571.4	2560.36	252.623	231.916	372.482	594.936	464.972	456.086	1097.26	1946.73	1226.6	1760.87	3714.77	4436.76	4289.51	6296.92	2823.06	5309.34	3114.63	5122.24	1910.4	2348.54	2831.44	1568.17	3702.51	3937.77
74	295.103	295.103	C10H18O7+HCOOH	3.07303	Isopropyl citrate, formic acid adduct						11919.9	11443.4	10763.6	8463.64	8481.84	8388.23	4039.75	4002.46	3953.02	1714.52	1849.7	1845.35	2047.85	2092.43	2121.84	3659.16	4228.01	4451.28	6686	7567.1	7263.59	7515.11	7419.95	7658.59	6023.13	5914.22	6042.55	5705.43	5920.24	5891.89
538	331.067	331.067	C13H16O10	3.12545	Galloylglucose						1957.34	2218.41	2292.62	2790.57	3192.57	2806.81	23345	8589.29	7959.36	3436.95	3201.32	3783.99	2423.15	2205.76	2164.61	1690.57	1860.25	1812.11	2016.99	2098.5	2586.89	1637.64	2043.7	1474.27	2810.56	2793.3	2850.08	2404.29	2691.84	2659.11
75	164.071			3.12545							66.0115	1247.23	23.6596	82.7514	890.075	66.7943	14902.9	0	208.448	2027.64	6.71507	31.159	38.472	718.278	53.8429	13.9396	1693.28	775.636	456.606	504.465	16.0493	444.379	319.051	472.184	14.0109	210.764	1685.27	7.26003	1792.83	1995.52
54	373.113			3.1464							3574.91	3935.22	3590.6	4391.49	4462.79	4371.82	1378.1	959.555	953.894	1514.84	1373.22	1345.8	5214.05	4653.77	5017.22	4762.05	4428.1	3625.01	3683.6	3218.76	3476.6	3074.01	3797.34	3792.32	3298.6	3303.13	3414.54	2968.48	3156.32	3223.12
76	438.124			3.1464							2268.24	1896.74	2210.76	2462.54	2276.74	2939.93	1938.46	665.117	724.483	1157.25	748.859	821.201	3188.95	1931.5	3096.55	3071.39	2116.42	1570.13	1334.62	1236.2	2288.13	1180.52	1854.57	1236.37	2303.85	1864.45	1655.97	2029.13	1342.52	1240.89
536	421.135			3.1464							11654.8	11633.8	10726.7	14467.4	14905.1	14750.2	4930.77	4419.43	4292.32	5310.88	5559.62	5620.24	19132.5	17579.3	19313.4	16437.6	15889.3	13100.1	11399.8	10488.6	11470.8	9977.3	11513	11878.4	10698.2	10560.6	9887.65	10092.5	9710.95	9760.29
537	279.108			3.1464							8939.25	9143.87	8230.39	7052.19	7507.74	6998.13	13067	11738.9	11942.3	6457.05	6946.41	6339.88	5035.72	4830.26	5012.78	5755.36	5989.93	6191.3	7809.46	8117.27	7308.99	8295.03	7519.55	7917.01	6345.74	6390.54	6583.41	6068.22	6454.51	6567.51
535	377.108			3.17785							7225.2	7765.28	7459.18	7764.23	8928.97	7916.4	1131.55	1247.98	938.612	614.84	692.33	729.453	1958.9	1582.05	1970.61	2338.53	2720.85	2390.53	3624.22	3573.31	3810.74	4628.81	4733.38	4739.12	4063.62	3993.87	3768.28	3714.9	3723.93	3744.95
77	389.108			3.21977							4626.05	5144.17	5138.82	6077.99	5905.27	6200.77	524.75	475.704	431.545	324.03	359.056	376.351	7229.44	4600.86	6370.86	7651.27	7279.54	6758.74	2794.83	2628.08	3156.58	2521.34	3469.85	2908	3891.85	3994.28	3200.56	3482.75	3044.44	3077.22
534	303.071			3.21977							4062.49	4357.89	3713.61	3493.55	4034.38	3900.57	2543.42	2434.74	2360.04	1645.7	1872.39	1679.63	1763.26	1782.35	1848.57	2500.6	2531.26	2477.23	3549.36	3851.08	3841.21	3044.76	2680.11	3101.31	3211.38	3115.34	3163.22	3051.64	3167.64	3207.88
78	1009.42			3.23025		353.108	603.262				8866.87	11076.1	8221.26	6897.45	7320.91	6885.02	22326	19821.9	19021.8	10344.7	9341.31	9118.67	7200.84	8540.69	7946.12	8037.56	10010.8	10376.6	11345.3	12226.3	8258.53	13949.1	11121.1	12565.2	8301.99	8337.49	9434.37	7458.89	9296.21	9485.74
533	164.071			3.23025							1284.77	626.955	784.327	1053.18	456.563	946.337	389.279	9774.75	11070.8	72.2252	1656.03	2321.61	932.589	0	291.524	268.941	0	0	0	0	214.583	0	65.4355	0	880.006	1037.16	23.1161	718.062	1.26247	0
79	449.129			3.2512							1918.92	2363.41	2129.98	3289.11	3571.81	3481.43	317.803	409.787	287.376	189.601	192.875	231.022	816.303	619.003	874.868	4647.63	5834.34	4091.1	2502.36	2136.68	2509.51	2006.62	2537.69	2180.04	1503.88	1471.51	1392.5	1403.41	1333.68	1350.77
532	451.145			3.26168							6332.79	6528.41	5448.92	8450.29	8642.92	8616.08	235.692	438.016	382.456	128.925	173.107	203.057	1423.69	1295.61	1625.73	6693.66	7228.4	5394.83	6131.97	5524.33	6040.93	5592.34	6703.46	6429.7	4151.57	3945.39	3807.68	3970.88	3816.44	3787.55
80	367.124			3.32457							1969.29	2318.26	1909.27	1839.18	2006.18	1898.89	372.712	455.478	440.361	518.648	516.894	458.767	793.65	774.348	873.477	1180.02	1116.96	1112.79	2019.26	1431.89	1345.26	1765.16	1834.59	1834.42	1472.19	1452.76	1480.34	1350.03	1541.54	1524.74
81	346.113			3.35602							6262.55	6572.96	6012.86	4685.48	4924.8	4745.88	1832.02	2167.34	2205.08	1253.5	1580.35	1455.7	2336.85	2051.24	2403.84	4594.68	4042.68	4285.1	6399.02	6688.16	6933.07	8948.13	7310.4	7482.97	4647.45	4615.53	4397.11	4548.53	4248.2	4225.27
530	323.134			3.35602							2968.11	2887.79	2570.77	2597.35	2801.83	2736.66	7185.12	7543.8	7635.49	2817.73	3036.68	3030.48	1964.37	1965.7	2049.9	2136.92	2285.43	2300.36	2574.05	2732.23	2524.09	3472.72	2643.88	2864.8	2533.47	2509.08	2477.95	2392.62	2511.55	2484.53
531	335.134			3.35602							7471.92	7681.36	6608.93	5954.63	6388.99	6149.04	3828.37	4349.52	4342.89	3250	3546.94	3345.01	3505.71	3438.23	3496.02	4650.06	5036.61	5352.6	6426.24	6924.67	6322.95	7780.87	6725.87	7192.41	5249.11	5141.92	5080.46	5159.61	5199.44	5126.75
82	539.16			3.3665							2895	3220.84	3196.56	3734.34	3982.39	4462.47	40.5124	18.7017	11.9187	147.643	576.717	161.667	710.545	588.88	1183.77	1639.46	1616.51	1294.16	2149.4	1865.5	2553.22	2638.1	2663.7	2677.95	2251.42	2037.4	1523.75	1949.74	1766.83	1700.14
529	338.088	338.088	C13H13NO6+CH3COOH	3.39793	Coumaroyl aspartic acid, acetic acid adduct						1778.31	1820.64	1563.3	1925.54	2160.35	1915.24	4603.27	4991.86	5141.01	1691.28	1633.33	1648.89	1084.61	1113.25	1050.91	1073.75	1225.38	1053.43	1299.98	1236.85	1291.26	1241.99	1280.5	1370.29	1287.31	1242.37	1288.47	1224.42	1319.72	1341.37
83	368.098	369.106	C14H15NO7 + CH3COOH	3.40842	N-Feruloylaspartic acid, acetic acid adduct						8415.85	8494.86	7665.28	9196.29	10075.3	8695.36	28110.8	28816.6	28568.5	8222.19	7740.36	7890.79	5185.24	5201.72	4817.19	5184.09	6029.49	4901.7	6288.79	5621.78	6066.49	5252.04	6087.05	6253.6	6346.58	6297.87	6560.4	6279.18	6641.74	6507.49
84	839.279			3.4189							1609.69	1914.41	1970.51	2300.41	2284.26	2523.16	0	0	0	1946.32	2126.16	2030.03	1915.46	1852.46	1955.76	2215.86	2525.3	2591.45	1981.88	2026.88	1927.52	2315.9	1921.15	1991.23	1740.64	1721.39	1893.38	1681.64	1837.14	1848.69
528	872.243			3.4189							4590.52	5657.48	6303.34	9822.69	10271.7	10710.7	40.7893	35.2722	26.1321	13797.8	15000.4	15622	8945.74	7334.6	8739.54	7578.55	8083.06	6030.49	4706.15	4048.23	5226.85	4230.14	5002.55	4487.21	6256.7	5963.76	5916.58	5951.49	5496.73	5669.43
7	603.063			3.42938	Caffeic acid hexose derivative	135.045	179.035	341.088	503.14	556.052	8964.37	11435.1	9754.88	12056.3	14687.1	13034.6	100.019	312.802	296.784	24274.4	19684.1	18962.9	12079.5	20024.4	13351.4	10867.2	22113.3	21222.3	13889	16280.6	10003.8	17304.3	10747	13455.1	8928.02	9269.47	12511.7	8995.38	14550.4	14480.7
525	691.171			3.42938	Caffeoyl hexose derivative	135.045	179.035	341.088			8047	16279.7	7220.43	18109.6	28662.6	12123	3.68827	169.151	166.176	1611.74	3392.87	3657.85	4322.6	300.384	4751.29	5357.01	545.202	511.493	416.656	481.797	6326.73	577.981	13782.3	469.777	5049.28	11880	2206.86	3021.27	404.721	370.274
4	1007.28	1007.29	C21H28O14 (2M-1 adduct)	3.42938	Caffeoyl sucrose, adduct 2M-1	135.045	179.035	341.088			35300.3	47913.8	49988.1	73586.2	82395	85403.1	744.495	917.513	923.765	202718	197792	192889	115272	116571	118826	86511	125115	113122	50518.8	56651.5	54872.3	64309.4	54999.1	47510.8	51684.9	51542.7	58930.7	49458.7	57143.5	58347.5
85	617.132			3.42938							5822.46	5410.41	6205.21	6555.46	6668.35	7787.69	134.677	218.918	166.585	8685.78	11442	10785.4	7417.18	4631.5	7751.94	7019.49	5445.88	5596.74	4315.52	5014.24	7086.82	5315.86	5210.58	4318.01	6184.69	5468.69	4711.53	6292.82	4015.5	3993.36
86	179.034			3.42938							835.552	968.043	999.832	1217.24	1329.01	1409.04	135.297	197.764	167.286	2168.67	2328.43	2253.81	1495.39	1391.64	1582.39	1277.21	1544.57	1493.33	940.987	1075.52	1054.94	1170.3	983.838	907.897	997.893	949.277	975.809	953.653	951.038	959.111
87	601.11			3.42938							7717.98	8329.37	7674.99	8678.77	9167.25	8583.47	1068.9	1055.56	1114.72	15794.2	14004.2	14638.2	8850.45	9672.48	7951.05	7868.56	10586.2	10816.4	8064.58	9654.95	8093.88	10331.1	8268.15	8436.43	6881	7052.84	8485.84	7851.66	8035.12	8347.64
522	566.135			3.42938							2905.28	2290.25	3088.68	2871.19	2616.52	3748.36	83.347	309.357	324.027	3924.1	5608.68	5206.61	3492.67	1937.41	3546.91	3187.53	2289.07	2303.9	1884.77	2110.68	3367.66	2204.04	2192.88	1771.55	3104.88	2273.56	2035.76	3355.45	1716.57	1638.87
524	135.045			3.42938							709.965	853.34	845.491	1081.92	1170.36	1212.53	121.614	63.0098	30.1933	2000.24	2144.05	2048.84	1323.45	1266.99	1403.95	1130.72	1392.4	1331.37	846.301	953.006	929.486	1032.88	893.181	804.161	837.283	826.862	871.272	825.644	859.345	888.477
88	315.072	315.072	C13H15O9	3.46082	Dihydroxybenzoic acid hexose	153.019					4483.41	4866.87	6238.65	6590.49	6320.46	6227.07	11742.9	9655.57	8893.95	3301.25	3331.68	4275.34	3329.01	2730.18	2169.4	2938.47	3501.96	3501.03	5004.04	4827.08	4971.24	4030.48	4152.78	3644.32	4106.79	3977.69	4053.67	4000.04	4137.97	4115.84
11	1009.42			3.4713	Unidentified						25174.4	25346.1	22273.1	18221	18645.9	17894.7	50671.1	54298.8	58243.3	25991.3	25130.9	23736.3	19074	19181.8	18372.2	23998.3	23011.7	24503.5	28739.1	29050.9	27580.1	30131.2	25525.6	29346.8	20487.2	21063.2	21398.3	20113.1	21559.2	22299.3
518	479.175			3.4713							1875.53	1977.54	1746.71	3149.95	3593.18	3123.01	70.4527	94.4413	100.657	299.602	351.168	341.697	598.478	567.232	636.302	731.98	693.494	652.645	811.896	823.116	895.563	816.426	954.073	819.337	1187.47	1213.15	1103.63	1136.43	1115.7	1106.12
519	365.134			3.4713							3826.31	3372.91	3353.98	3159.23	3043.71	2977.63	1422.03	1527.86	1577.81	1210.41	1656.32	1507.04	1688.93	1117.65	1584	2418.59	1754.07	1732.94	2586.85	2658.62	3325.62	3138.68	3435.37	3023.4	2469.44	2527.86	2077.55	2473.41	2054.21	2059.13
520	423.06			3.4713							13741.9	14763.9	13072.4	14027.2	13598.6	13445.3	6759.98	7040.6	7158.52	4903.91	4890.16	4642.75	5296.18	5756.86	5298.69	8048.22	8380.44	8605.39	10222.3	10266	8847.97	10489	10035	9880.21	9037.69	9108.02	9266.91	8767.29	10039.2	9774.57
521	329.087			3.4713		153.018					5216.92	6009.24	5197.27	5709.44	6674.89	5970.35	3497.2	3226.14	2822.55	3654.43	3771.83	3821.03	5401.09	5328.96	5572.56	4230.74	5131.75	4103.37	5215.89	5105.9	4508.04	5208.18	5482.4	5408.47	4096.64	4209.52	4238.83	4004.76	4298.54	4244.77
10	377.108			3.48988	Vanillic acid derivative	152.011	167.035				4389.7	5048.45	3727.41	4598.15	5566.39	4749.69	1648.14	1292.55	1288.06	644.852	603.559	651.592	2652.14	2606.03	2887.16	2338	2604.4	2511.75	2758.5	3130.94	2451.67	3545.09	2951.46	3313.12	2768.13	2966.62	3190.93	2613.77	3295.81	3230.36
8	218.103	218.103	C9H17NO5	3.50037	Pantothenic Acid						8800.4	8430.37	7505.61	7397.08	7746.41	7364.18	11996.7	12419	12484.5	8553.45	8880.14	8224.28	8003.9	8250.18	8633.54	9965.25	10072.9	11092	11077.1	13111.9	11038.1	15721.3	13031.2	13800.9	7268	7593.89	7507.72	6821.67	7658.01	7438.24
89	279.108			3.50037							1336.45	1409.22	1189.87	1160.19	1111.72	1130.59	1587.61	1717.53	1655.65	692.557	736.726	742.183	899.298	801.242	873.523	953.37	1000.85	1052.48	1293.53	1324.07	1201.21	1549.59	1418.89	1321.98	1198.2	1244.06	1152.87	1148.85	1149.65	1090.94
517	318.028			3.50037							1461.06	1421.16	1228.01	1210.72	1350.3	1318.36	2095.19	2049.56	1869.45	1442.95	1286.97	1216.4	1145.71	1661.91	1292.9	1424.48	1987.16	2154.84	2073.49	2531.55	1673.85	2948.15	1795.25	2524.16	1187.26	1195.43	1345.8	1170.17	1571.16	1534.65
90	497.151			3.5318							2737.36	3054.87	2277.64	2372.88	2270.44	2352.32	106.261	73.1457	63.2257	8.35802	10.3558	23.3623	39.4878	22.1637	48.1446	105.77	108.49	99.8866	192.076	211.086	213.854	378.285	392.221	462.661	2126.75	2137.1	2106.57	2052.48	2135.97	2059.13
516	291.108			3.57373							1360.95	1378.86	1229.02	1265.84	1304.28	1281.13	2105.19	2235.64	2324.91	1235.68	1228.53	1169.54	936.436	957.032	931.708	913.246	1009.61	997.702	1188.53	1246.41	1107.39	1279.47	1132.66	1233.7	1017.84	1034.72	1067.02	1002.83	1086.1	1080.67
91	345.118			3.5842							4077.7	4195.45	3574.39	3909.29	4129.36	4096.61	2197.06	2342.16	2514.95	2417.83	2424.86	2352.79	2285.61	2213.43	2251.27	2480.96	2582.05	2587.73	3070.83	2996.53	2705.48	2960.69	2759.52	2907.27	2582.17	2596.88	2595.26	2536.49	2732.26	2650.46
92	305.083			3.5947							1305.01	1491.68	1096.11	3613.61	2234.04	1271.87	1458.44	974.231	931.101	912.645	758.39	876.641	1526.58	1627.17	1673.93	900.505	1269.7	1418.02	1302.95	1606.46	1112.18	1552.02	1152.2	1344.73	1034.1	1108.37	1257.71	983.601	1323.18	1250.87
515	373.113			3.5947							9257.61	9269.47	7996.89	9969.87	10122.9	9639.98	3139.1	2146.32	2038.96	3332.63	3357.6	3336.38	6093.15	5370.16	5325.34	6060.56	6146.61	6031.33	5990.92	6378.38	6179.07	5286.63	6036.99	5477.56	5972.35	6356.99	5839.85	6260.34	5482.39	5414.04
93	273.109			3.61565							1060.84	1109.12	1108.65	835.938	799.057	765.523	45.952	16.9496	66.2553	176.145	277.983	237.389	577.757	474.164	567.487	1111.99	1268.59	1524.77	1216.29	1693.71	1788.91	1570.34	1826.4	1727.54	816.044	795.68	747.959	791.106	719.106	713.25
514	393.049			3.61565							13231.9	13995.3	11988.6	11034.7	10583.6	10446.6	3539.82	3328.51	3401.92	2498.9	2677.8	2597.63	3381.15	3417.38	3507.2	5646.94	5718.47	5961.08	8871.27	8961.3	7807.5	10770.8	10173.2	10201.2	7952.35	8131.37	8015.77	7623.87	8490.41	8282.64
513	279.108			3.62613							5662.86	5975.69	5006.67	4635.35	4242.8	4074.37	5820.04	6346.5	6746.98	4921.3	4792.68	4467.56	6463.72	6762.29	6712.93	5966.52	5783.81	5816.74	8063.85	7485.08	6478.81	11914.6	9652.26	10273	5802	5895.56	5998.97	5670.27	5997.03	5973.85
94	309.118			3.65758							1553.28	1482.6	1222.14	1836.08	1892.22	1743.81	0	3.73946	29.5729	617.988	634.844	572.152	1141.08	1278.23	1065.38	869.697	867.66	889.278	850.535	907.489	804.247	829.845	750.422	892.312	966.736	931.27	1002.21	909.228	1018.66	973.637
95	480.08			3.67853							1830.59	2053.33	1633.37	1494.62	1564.77	1363.2	404.94	362.822	360.22	508.223	471.758	399.084	625.232	832.84	629.57	1148.43	1620.05	1678.34	2465.76	2712.98	1694.66	2690.37	1951.45	2740.25	1202.26	1252.11	1573.62	1223.57	1769.9	1756.21
511	448.143			3.67853							1982.18	1697.07	1710.63	1483.19	1367.25	1498.05	324.97	1053.93	484.117	411.653	622.17	549.18	683.641	465.864	674.592	1262.02	789.929	842.029	1200.36	1297.11	1825.02	1308.62	1519.59	1264.92	1370.83	1327.94	1022.69	1396.16	848.258	888.377
512	380.156			3.67853							22679.1	22798.8	20521.9	16152.2	16281.4	16515	3770.3	3986.03	3855.24	5083.66	5866.87	5143.04	6901.69	6951.16	6872.11	13615.1	13213.6	14254.5	21074.1	22906.8	21317.9	22605.3	21148.4	22868.5	15450.3	15413.2	15403.6	14961.3	15319.6	15432.8
96	311.134			3.68902							1594.02	1550.27	1262.1	1908.31	1946.43	1855.49	11.2991	5.07509	2.9025	419.179	394.828	367.437	634.914	672.303	653.861	910.742	1032.43	1032.23	1005.14	968.424	923.106	935.583	944.31	899.865	867.6	866.329	899.752	847.165	923.916	884.821
97	311.08			3.7519							2932.99	2953.85	2662.18	2099.82	2214.04	2209.52	10510.8	10719.1	11577	3979.97	4048.8	3659.7	2906.61	2931	2821.4	2668.14	2810.46	2997.2	3100.75	3360.61	3138.85	4020.57	3474.46	3322.26	2957.06	2930.22	2913.92	2868.38	2961.34	2937.64
510	315.108			3.7519							2600.49	2573.06	2450.34	5873.24	6418.14	5762.05	2610.73	2355.13	2573.63	1684.24	1744.56	1661.08	1611.96	1653.55	1629.71	1783.6	1918.33	1868.43	2171.22	2295.59	2165.02	2727.64	2419.99	2604.02	2128.6	2201.64	2130.44	2139.53	2095.28	2134.26
509	437.095			3.76238							6428.4	6688.13	5355.27	6486.05	6554.79	6215.44	970.307	1045.87	1045.89	966.996	933.688	866.885	1452.03	1430.4	1484.43	3279.66	3080.98	3036.92	5453.42	4481.4	4415.92	4922.75	4853.19	4884.54	3783.88	3868.38	3811.52	3831.23	3804.89	3798.69
98	359.098			3.79383							4247.93	4699.61	4198.76	5017.27	5434.37	5409.95	2093.92	2118.69	2133.37	1171.16	1182.89	1224.37	2174.73	2169.67	2279.45	4726.49	5877.21	4878.82	4271.37	4238.43	4056.17	4530.13	4665.26	4650.68	3084.09	3122.54	3110.42	3071.51	3104.38	3117.89
508	659.181			3.82527							6087.18	8253.72	8824.53	10834.6	13639.8	12114.8	76.6353	73.8806	42.6586	901.067	926.085	923.364	736.882	731.159	810.261	8569.25	9669.76	8847.65	5404.22	5280.5	6386.89	6458.69	5738.76	4858.26	3874.14	4017.65	3793.8	3897.08	3788.97	3817.36
99	373.113			3.83575							7338.3	7313.35	6703.77	8736.32	9079.99	9204.4	1617.04	1601.43	1574.58	2313.4	2514.78	2313.04	5103.67	4879.72	5198.1	5585.45	5755.02	4877.72	4763.2	4438.58	4969.88	4015.01	4668.79	4481	4899.6	4922.82	4621.07	4845.53	4533.28	4600.75
507	311.134			3.86718							3749.21	3713.94	3025.37	4719.82	4883.35	4636.43	9.55578	0	3.99763	1642.52	1615.35	1441.34	2728.89	3022.79	2714.36	2556.88	2724.53	2542.63	2305.38	2281.64	2167.95	2188.67	2163.89	2452.03	2327.67	2447.61	2433	2282.18	2534.09	2511.88
9	341.088	341.087	C15H18O9	3.9277	Caffeic acid hexose	135.045	179.035				42475.2	55271.1	55837.3	97601.5	99292.6	91119	4422.89	5076.13	5887.83	11225	12542.2	11844.4	8874.96	8051.53	8821.42	41163.4	58108.2	36159.5	31648.2	28454.8	35148.5	34459	37777.6	32444.4	28064.2	29782.2	28418.9	27461.1	28439.4	28508.2
100	736.092			3.9277							5868.93	9591.74	10217.8	22416.7	22750.7	20412.7	148.626	26.3419	23.6591	576.162	668.919	692.92	473.128	471.455	458.031	7235.96	12779.3	5977.74	4836.18	3601.78	4581.52	5031.79	6125.96	5056.87	3656.02	3884.58	3903.61	3833.67	4209.87	4188.08
101	486.009			3.9277							4370.85	5042.71	4746.76	6105.69	6865.83	5969.46	779.662	859.417	952.793	1760.37	1848.55	1818.46	1166.48	1136.48	1191.8	3562.54	5043.65	3814.15	3495.62	3470.49	3607.26	3955.55	3790.72	3672.95	2708.19	3009.25	3008.93	3102.04	2999.33	3111.44
102	341.279			3.9277							499.328	929.42	1238.4	2720.76	2556.2	2594.73	0	0	0	3.67219	12.8763	11.2184	7.144	2.37538	4.61278	844.8	1192.08	450.342	327.924	158.557	447.79	294.813	536.192	309.65	369.348	334.828	314.735	384.483	300.575	290.573
103	404.083			3.9277							1757.93	1867.47	2179.13	2593.07	2489.43	2855.82	131.732	139.197	117.919	278.73	343.509	336.064	357.827	292.575	342.462	1652.79	1349.24	1049.07	938.52	977.844	1422.72	1067.53	1365.18	982.471	1233.25	1173.32	871.967	1193.2	818.254	749.077
502	341.418			3.9277							182.653	384.361	608.229	1490.42	1366.55	1436.48	0	0	0	0	0	0	0	0	0	393.167	534.011	153.836	118.155	36.2815	168.802	89.5171	198.399	96.5605	138.962	125.015	105.403	153.439	101.305	93.7126
503	441.013			3.9277							1815.82	2585.66	2186.55	4364.04	4669.38	3760.53	1415.54	990.367	1140.02	808.532	736.21	723.185	597.159	620.654	565.856	1602.12	3472.53	2060.24	1824.51	1638.46	1341.13	1940.39	1796.25	1784.64	1189.98	1299.05	1594.38	1163.2	1731.3	1749.96
504	409.075			3.9277							3134.03	3235.83	3456.73	5119.77	4852.68	4783.02	285.626	436.428	438.434	884.37	1117.41	1098.38	801.854	475.909	753.371	2620.73	2308.96	1765.73	1569.26	1519.4	2587.15	1688.31	2291.54	1636.84	1995.58	2073.2	1636.88	2041.73	1369.81	1410.73
505	135.045			3.9277							1331.54	1725.7	1739.26	3153.88	3109.48	2959.29	1174.54	1084.51	1066.19	485.551	546.545	520.393	341.974	307.087	335.868	1363.82	1797.46	1154.59	1020.89	923.809	1157.45	1126.93	1215.15	1061.07	964.37	1017.53	954.476	972.406	961.785	953.781
506	179.034			3.9277							2717.15	3468.92	3489.82	6300.14	6198.2	5845.31	980.316	958.123	989.071	789.353	854.263	861.414	583.419	515.041	583.724	2610.95	3577.09	2252.5	1959.6	1783.72	2250.77	2189.96	2432.3	2049.22	1844.4	1897.62	1791.38	1820.42	1846.99	1816.61
104	353.087	353.087	C16H18O9	3.94867	Caffeoyl quinic acid	135.043	191.057				4984.68	4623.82	4069.74	5617.88	4602.79	5096.76	101435	97860.3	95373.6	10705.1	14813.8	13012.6	6882.45	6234.49	6605.08	7119.07	5191.16	4560.73	5823.96	4629.76	6292.91	5445.97	4645.25	4192.6	10383.7	10367.3	8810.91	10629.1	8572.67	8532.07
105	293.124			3.95913							4905.84	4869.3	4255.8	3854.41	4190.63	3977.11	1406.86	1372.21	1336.21	1340.12	1309.75	1257.27	1555.92	1608	1655.28	2033.03	2306.25	2602.11	2917.76	3360.1	2942.33	3988.07	3813.34	3987	2611.57	2658.37	2758.49	2633.67	2773.77	2811.76
501	363.166			3.95913							8555.94	16766.3	6556.08	10781.5	10585	11161.9	2124.46	1936.2	2089.38	1948.51	1701.47	1629.54	5174.85	4517.94	3385.4	6499.99	6702.06	7202.83	5369	9358.4	7621.27	11897.5	8007.36	10428.7	6173.06	5985.57	6140.09	5959.09	6319.01	6260.18
106	373.113			3.9801							1648.49	2297.79	2254.39	2724.81	2494.72	2876.09	183.256	158.921	166.684	121.93	143.875	167.928	1024.16	776.092	1031.44	1661.49	1920.96	1307.38	1356.98	1209.72	1530.83	1532.87	2059	1675.55	1285.02	1245.49	1082.64	1284.76	1027.78	1040.67
500	371.097			3.9801							1257.39	1515.02	1664.55	5337.75	4681.03	3263.72	3048.29	2745.03	3221.34	1557.15	1734.25	1784.67	1168.42	1041.92	1195.28	1021.33	1315.95	895.853	839.558	758.922	960.969	913.762	1200.39	913.116	1226.42	1206.55	1170.46	1281.96	1122.81	1124.63
107	503.14			4.00107							2908.91	4308.5	4720.27	7967.96	7531.1	9044.68	10.6585	3.40322	10.3597	369.461	433.876	474.927	628.261	573.077	655.247	3463.72	5267.29	3089	2793.62	2522.31	2573.9	2827.53	4434.98	2815.96	2511.06	2489.54	2368.34	2555.68	2362.39	2334.88
499	437.129			4.00107							5297.09	5788.2	4952.47	4413.8	4104.81	4096.51	492.847	594.48	657.878	2081.93	2317.12	2220.54	3240.97	2864.62	3179.76	4089.5	3947.35	4347.41	5838.84	6689.31	6515.53	8684.67	7088.37	7575.19	4157.2	4149.43	3958.57	4105.55	3904.61	3921.93
108	281.124			4.01155							769.336	888.375	591.695	850.944	1066.87	865.505	3035.23	2147.7	2014.62	5176.78	3741.54	3879.31	2100.42	3369.45	1988.23	1534.68	2561.2	2775.87	1768.91	2600.39	1246.63	1723.53	1377.99	1495.11	913.086	1022.52	1365.8	815.843	1518.53	1470.19
497	380.04			4.01155							1189.1	1148.86	950.621	1181.16	1373.62	1274.39	3694.37	3948.92	4067.4	5301.16	5256.83	5173.55	2969.18	2929.24	2820.34	2262.73	2193.07	2433.41	1738.02	2475.09	1896.63	1673.09	1661.14	1503.75	1416.47	1391.96	1413.42	1544.64	1414.14	1410.11
498	299.077			4.01155							1788.96	2111.08	1774.31	2056	1896.9	2039.43	193.017	257.347	276.659	954.226	668.852	845.902	743.051	863.957	614.059	6518.86	7037.82	6064.19	1924.55	2253.41	2864.18	3120.69	2513.65	2488.74	1469.65	1412.81	1169.7	1333.92	1177.96	1163.75
109	400.124			4.0325							2195.47	2274.39	1994.38	1880.45	1882.45	1866.84	1476.01	1491.76	1727.27	1103.6	1099.28	1245.6	981.55	986.097	1047.61	1601.18	1336.7	1318.62	1608.33	1721.07	1780.64	2205.6	2056.24	1946.43	1652.17	1490.23	1570.19	1668.91	1476.37	1465.38
496	403.124			4.04298							7637.34	8368.52	7241.08	11533.9	12474.5	12250.7	1195.78	975.451	954.063	801.643	727.497	801.723	1913.53	2005.13	2024.09	8268.19	9771.64	7683.22	6154.45	6133.96	6651.61	5443.96	6372.64	6530.39	4878.42	4968.77	4843.33	4888.91	4727.85	4697.53
110	203.082			4.10587							8.67166	1075.18	0	0.0554705	884.652	0	1986.9	0	0	1381	7.33994	263.364	0.00114241	576.46	0	0	2081.59	1046.12	351.636	542.514	0	323.216	326.127	505.001	0.00440597	75.2144	1231.02	0	1495.24	1488.76
495	323.134	323.134	C11H20O7 +CH3COOH	4.12683	(Z)-2-Methyl-2-butene-1,4-diol 4-O-beta-D-Glucopyranoside, acetic acid adduct						51931.7	53993	45399.8	39223.3	43387.8	36925	58707.7	56799.1	62771.7	27461	25354.1	22157.7	21953.4	25926.4	23802	30514.6	38823.5	42328.8	48738.7	55346	49228.4	46940.5	46782	47068.1	32137.3	33274.9	36308.6	31359.6	35339.4	35529
113	297.061	297.061	C13H14O8	4.12683	Benzoyl glucuronide	121.029					223.32	172.794	179.754	200.929	187.687	198.487	15717.4	18295.5	16694.9	2418.36	2973.35	2391.49	653.677	552.375	652.143	637.372	361.676	353.691	977.136	410.549	410.638	326.997	299.095	188.795	1227.56	1213.28	947.51	1298.81	907.766	906.152
111	647.274			4.12683							5421.95	7030.43	5209.49	3982.14	4353.3	3299.42	5535.33	2692.83	3017.82	2040.34	1311.1	1092.33	1402.13	2277.18	1730.34	3046	5274.73	5838.22	7414.21	7776.88	6343.06	5115.95	6623.22	6417.17	3049.2	3482.93	5319.45	2600.09	4564.71	4635.54
112	700.186			4.12683							3794.85	5092.62	3302.28	2722.02	3693.81	2325.46	2586.54	2074.99	2446.38	1592.01	1025.66	869.479	1019.19	1985.32	1289.04	1843.18	3782.18	4405.76	5385.97	6065.27	3449.5	4584.57	4630.01	5213.58	1764.8	2422.11	3014.77	1830.44	3314.05	3305.27
493	323.321			4.12683							974.809	1129.2	973.441	714.853	778.588	663.632	555.811	444.195	515.698	282.823	207.17	155.563	245.079	348.438	305.68	538.545	735.031	853.872	1098.32	1149.2	1059.95	834.566	1058.34	927.674	563.985	566.267	745.453	562.504	664.876	652.006
494	564.143			4.12683							4388.74	4487.7	5355.15	2990.27	3010.01	3286.4	0.654253	0.0698833	0.0352524	239.178	296.83	276.967	796.439	737.927	833.735	1261.53	1650.46	1596.58	1651.9	2492.92	1948.65	1891.81	2638.45	2557.4	1517.11	1618.3	1654.11	1422.83	1624.65	1639.51
114	422.051			4.14778							5881.29	6103.35	4757.06	4345.1	5173.27	4127.44	7142.48	7228.27	8678.62	3506.11	3293.21	2942.99	2463.19	3731.24	2732.34	3101.01	5138.34	5702.01	6626.36	7561.09	5027.94	6498.74	5323.54	6309.95	3393.83	3666.58	4184.71	3585.01	4622.7	4715.86
492	393.049			4.14778							2112.03	2362.76	1878.02	2313.09	2434.29	1969.71	6302.25	4646.63	4831.37	2146.5	1872.74	1920.73	1276.92	1461.72	1191.86	1102.2	1530.67	1598.52	1903.25	1952.05	1496.63	2275.52	1864.85	2068	1544.54	1678.63	1931.02	1517.51	1917.24	1982.4
491	391.12			4.15827							3610.98	3163.77	3010.22	2705.12	2907.4	2687.78	2607.42	4044.04	4680.84	1455.24	2041.94	1826.71	2202.27	1711.44	2248.92	2465.51	2024.15	2272.75	2251.48	2603.36	3303.4	2394.73	2702.19	2370.49	2425.19	2329.17	1835.3	2427.3	1629.35	1679.25
115	259.129			4.16875							52.0727	59.5411	56.7726	95.9419	95.0971	83.433	15934.8	17234.7	15622.4	3468.33	2665.74	2864.99	2483.78	1625.8	1204.67	792.41	990.629	1081.91	558.156	503.595	346.709	237.619	234.96	254.529	1300.46	1302.02	1429.92	1313.82	1418.52	1419.89
116	579.192			4.17923							2239.13	2873.69	2320.57	2526.85	2672.53	2328.51	561.707	237.496	269.716	123.784	25.3554	68.1202	56.7831	74.2102	44.1555	689.374	985.18	972.316	1677.67	1894.53	1364.9	1754.86	1549.18	1871.81	1246.25	1295.1	1530.13	1237.67	1470.37	1473.57
490	663.212			4.17923							3944.74	1721.28	7235.73	5914.21	2281.6	8167.5	22.5228	41.8149	68.8986	7.26092	9.41124	10.5764	4633.97	17.0353	4946.33	9228.51	62.7151	36.2376	32.5765	15.2873	5744.64	22.648	540.355	36.2882	5122.04	2354.63	46.5056	5349.51	31.2575	21.4454
489	339.072	339.072	C15H16O9	4.2002	Esculin						34361.2	45583	43293.6	56920.9	60084.7	58478.4	404.149	496.272	1069.9	194.046	401.922	474.349	42061.2	26546.6	44973.5	49573	51229.1	39771.3	19687	18473.1	28426.1	20468.7	29835.5	21465	28511.4	28442.6	21646.1	27512.1	20689.2	20668.1
117	732.061			4.2002							4714.05	9153.62	8016.31	13072.6	13699.3	12399.9	29.1099	10.5546	31.1288	15.567	7.51792	8.50122	9189.65	5803.24	10282.8	10884.4	16441.9	10360.1	3171.5	2424.65	3655.22	2838.38	6151.83	3660.66	4203.93	4906.29	3801.72	3972	3811.67	3594.35
118	483.994			4.2002							2024.59	2418.19	2374.98	2927.11	3059.52	3198.7	250.05	308.782	488.987	98.5739	112.366	113.439	2393.25	2368.38	2693.29	2611.26	3454.94	2908.62	1607.68	1574.31	1573.23	1670.7	1961.24	1637.47	1540.29	1548.59	1784.15	1641.09	1715.66	1727.76
487	339.263			4.2002							267.21	687.938	714.189	1130.97	1259.17	1260.88	0	0	0	0	0	0	863.467	329.948	970.819	1108.81	1048.32	616.762	103.102	44.6848	244.623	67.5911	336.818	111.892	334.204	282.272	184.472	335.268	158.322	144.316
488	177.019			4.2002							1407.44	1790.58	1823.6	2412.46	2415.97	2431.27	90.1301	6.21458	5.42097	3.54088	2.36756	0	1697.62	988.219	1812.49	2127.88	2021.85	1594.27	769.274	726.966	1181.03	804.881	1177.47	805.761	1173.1	1136.06	860.444	1165.76	806.822	797.765
119	345.119			4.21068							7203.42	7109.88	6259.3	4791.85	5191.34	4995.83	1834.26	1663.75	1407.05	2101.97	2238.65	2098.61	2217.17	2310.84	2349.89	3451.04	3848.59	4358.84	5608.8	6694.05	6118.31	6613.02	6083.98	5862.22	4258.41	4265.19	4472.11	4097.74	4185.41	4248.84
486	178.051			4.24212							17.9111	1550.81	10.3007	17.6117	1322.87	69.8218	3885.03	0	19.7814	3636.39	2.34241	19.2342	5.18042	3977.44	121.191	8.06873	4577.99	5441.47	4864.22	6303.72	9.02732	4214.81	2409.7	4490.32	5.89637	8.19032	2884.93	3.86474	3024.21	3069.52
120	577.133			4.27357							2353.17	2166.64	2140.75	3063.98	2669.44	2715.32	14729.4	12234.2	13663.8	3764.95	4586.19	18847.2	2944.32	2532.76	2777.88	2375.07	2438.06	2602.51	2620.56	3129.99	2748.13	3024.05	2558.23	2616.15	3030.62	2855.11	2611.43	3086.71	2714.37	2674.51
485	459.186			4.28403							980.367	1057.25	935.541	786.168	699.993	761.739	404.517	443.63	500.867	520.208	589.037	479.615	836.932	920.621	860.866	1350.6	1191.02	1295.69	1832.76	1896.11	1904.33	2288.32	1680.81	2091.65	1011.47	1005.23	960.309	1072.49	1028.48	978.194
121	503.139			4.29452							3344.43	4250.62	3699.87	4806.55	4537.06	4746.97	239.227	283.637	255.425	3096.45	3107.15	2883.36	2803.39	2732.87	2760.96	5380.18	5803.66	5420.64	4989.04	6182.41	5251.86	5302.25	5181.36	6143.83	3521.67	3527.96	3304.53	3600.76	3485.18	3391.58
484	497.129			4.305							1569.53	2173.71	2495.77	3097.91	3057.68	3437.43	972.635	1324.14	1453.75	221.823	326.36	320.576	517.466	454.97	541.914	1586.19	1888.37	1377.05	1394.58	1373.93	1484.48	1700.97	1764.01	1539.8	1249.13	1147.86	1110.99	1292.61	1094.79	1113.42
483	306.119			4.32358							1879.51	1634.61	1463.79	2973.89	2872.96	2988.76	10.7154	0	16.8016	2018.47	2101.46	1938.21	987.799	1149.54	842.421	908.734	848.591	967.16	772.535	789.756	701.962	643.916	543.132	638.366	1018.43	953.692	1051.83	986.64	1080.57	1048.64
482	451.145			4.33407	Ferulic acid derivative	137.024	149.06	193.05			9972.78	11358.7	8964.91	8377.79	8581.9	7914.57	782.279	793.18	908.239	2198.88	2107.09	2132.96	1870.79	2253.32	1877.07	4604.73	6092.57	6990.59	8938.29	10786.3	8618.42	14808.5	10527.5	12638.5	5836.84	5645.16	6639.35	5885.18	6670.29	6651.33
16	305.066	305.066	C15H14O7	4.33407	Gallocatechin/epigallocatechin						1063.16	1293.34	1036.87	2417.43	2470.6	1611.34	1421.27	155.689	343.01	258.799	184.834	311.18	95677.8	89845.8	105073	5004.62	6950.54	4206.57	1212.09	1688.41	1194.59	1422.36	1044.3	1142.26	21433.1	19998.3	22525.4	21299.6	21383.5	21295
13	413.166			4.34455	Feruloyl quinic acid	149.06	193.05				11397	14756.7	11034.9	7760.22	8367.68	7739.22	3260.69	4163.24	4001.58	17811.6	17086.2	17085	12518.6	13343.5	12508.2	19841	20169.1	22476.9	28000.5	30534.1	22321.6	39959.9	33637.3	33990.9	13221.8	12308.4	13329.4	13513.8	13195	13161.5
12	401.108	401.108	C16H20O9+HCOOH	4.35503	Ferulic acid hexose, formic adduct	134.06	149.06	193.05			11967.5	12621.7	10708.4	14902.4	16108.9	16239.7	48788.6	73009.3	83182	24141.9	23648.6	23323.3	11363.5	10786.7	11755.8	13154.9	15026.4	15142.6	13345.4	17006.5	14459.1	15647	13064.9	13505.7	12240.7	11753.6	11330	12482.7	11272.8	11287.1
122	546.219			4.35503							2651.49	1317.62	2402.3	2151.23	1282.61	1280.85	0	372.474	244.294	68.7021	5207.41	5156.53	3846.73	23.7254	3710.1	5959.26	282.133	278.355	177.513	217.319	6926.06	151.462	2181.37	177.612	2924.64	4252.24	103.722	1669.67	64.4107	78.5924
480	500.025			4.35503							1560.18	1722.66	1331.61	1705.08	2073.96	1922.39	5518.86	9915.13	12021.4	3279.35	2830.58	2787.6	1037.78	1045.83	1047.73	1209.79	1628.56	1810.53	1585.61	2203.24	1643.58	1974.52	1497.6	1685.53	1364.07	1301.18	1312.44	1612.33	1316.88	1324.65
481	193.05			4.35503							552.943	588.597	482.328	649.234	732.644	692.95	2891.55	3722.84	4290.58	1488.33	1257.99	1249.25	542.673	671.946	542.734	544.596	777.656	857.557	765.919	1009.37	659.005	907.277	640.674	780.662	567.257	564.937	694.068	599.176	678.159	672.206
123	178.05			4.3655							3927.79	2270.03	3612.69	3280.21	2282.84	3157.18	1353.98	5281.57	5590.43	613.325	5298.51	4453.04	4392.34	181.176	4020.19	5265.93	114.779	115.687	163.521	134.445	5704.37	122.408	1851.61	89.4586	3548.57	3085.54	276.459	3511.48	153.578	141.586
479	387.128			4.37598							3025.93	3481.5	2702.93	3490.27	3908.83	3714.75	11944.8	12323.9	11850.9	10623.9	8653.83	13895.9	5246.94	6801.17	4744.38	3123.06	4531.06	4900.91	4251.44	4304.16	3528.63	4039.22	3270.72	3690.79	3644.31	3849.06	4107.27	3539.67	4279.93	4281.58
124	443.192			4.39695	Unidentified						23832.7	26578.9	22208	24558	24459	23872.9	32492.5	28813.2	31751.8	27552.7	26920.6	24424.4	33713.1	35199	33472.5	42073.2	43859.7	44861.6	58182.4	64549.8	58823.4	59900.7	50555.3	57173.3	29261.3	28530.5	30255	28785.7	31270.6	30872.2
125	511.179			4.39695							2228.93	2285.47	1960.32	2199.25	2153.09	2140.18	2131.11	2089.98	2487.62	1968.21	2162.02	1978.19	2507.19	1877.7	2517.18	2837.93	2316.07	2420.52	2978.08	3371.21	4240.21	3190.47	3403	3043.71	2239.81	2172.99	1913.35	2143.46	1826.23	1809.16
477	443.41			4.39695							49.0154	102.004	87.1291	105.556	83.8954	109.568	25.3401	13.1729	19.1819	133.115	126.318	100.72	443.121	465.79	424.978	689.542	626.195	658.396	1096.42	1043.72	1048.49	936.343	850.594	962.609	270.914	222.327	299.541	282.121	330.244	292.478
478	542.108			4.39695							3310	4051.18	2919.99	3260.41	3544.91	3021.99	4906.16	3490.59	3525.54	4125.86	3144.71	2944.37	3485.63	5012.26	3491.69	4090.8	6403.78	6597.92	8508.92	9477.27	6105.32	8979.13	6626.79	8457.95	3058.29	3565.36	4336.97	3093.21	4713.5	4704.23
126	297.061	297.061	C13H14O8	4.40743	Benzoyl glucuronide	121.029					866.026	763.676	658.922	746.29	1155.7	1171.03	91312.9	107152	93642.2	9459.65	10700.2	8175.55	2520.94	3600.36	2682.83	2453.49	2394.59	2669.03	5205.71	2855.65	1539.04	2599.8	1429.2	1841.36	7484.85	7060.21	6197.3	7506.62	6817.27	6747.02
476	457.19			4.43887							11995.6	13206.1	10739.1	12318.8	12319.5	11265.8	1179.08	1129.97	1162.92	2879.32	2757.86	2532.38	4549.54	5401.57	4872.77	7864.24	7800.88	8495.75	10879.6	10573.2	9593.77	12332.2	11233.5	11108.7	7727.11	7939.55	8488.75	7523.59	8472.21	8298.35
127	413.166			4.45983	Unidentified						22986.6	25749.5	19940	14904.9	15631.7	14914.5	1788.64	1738.9	1653.51	5015.5	5324.89	5800.51	7127.38	7583.29	7037.45	15660.8	15397.2	17618.9	27061.2	30182.8	25959.3	27504.7	27205.7	25518.2	14131	14042.7	14418.4	13822.5	14365.7	14216.5
475	512.083			4.45983							2615.91	2877.49	2271.1	1751.77	1794.19	1651.12	243.171	198.981	183.776	783.126	807.733	884.794	975.793	938.049	946.325	1709.25	1639.48	1874.6	2672.27	3022.71	2709.79	2767.04	2748.19	2567.41	1602.77	1645	1663.65	1757.46	1577.39	1527.74
128	625.233			4.47032							1522.27	1853.37	1941.44	2328.11	2639.52	2690.78	76.1702	41.3039	39.9954	295.04	333.482	315.519	513.604	490.417	538.546	16017.5	18470.3	19805.2	1120.23	1070	1126.39	800.098	1101.04	882.48	985.261	971.148	967.654	995.537	917.278	883.504
474	583.259			4.4808							1955.58	2144.02	1870.98	1369.58	1398.21	1309.48	78.533	83.9823	73.7515	186.461	193.14	179.141	336.262	403.926	379.73	705.988	741.176	820.303	1519.69	1727.82	1681.32	2316.77	1902.96	2064.94	1266.86	1263.81	1281.91	1194.99	1268.12	1239.23
129	337.092	337.092	C16H18O8	4.50175	Coumaroyl quinic acid						9448.62	8584.62	8136.62	10849.8	11629.1	13083.6	244536	203106	220343	28507.4	20032.5	22017	8095.67	9576.11	8154.33	7419.37	7944.67	7867.02	8687.12	7732.7	8242.8	8769.82	10675.5	6692.17	17986.3	18322.3	19730.7	18356.6	20525.2	20236.9
473	405.082			4.50175							1554.48	1246.82	1326.97	1438.34	1545.46	1665.05	13662.6	17284.8	19274.4	2058.25	1749.01	1740.83	987.187	895.7	932.381	923.628	817.404	887.147	990.834	910.496	1301.64	1011.53	1233.96	828.915	1725.9	1637.19	1583.26	1753.42	1474.2	1504.06
130	591.155			4.51223	Coumaroyl quinic acid derivative	119.049	163.04	191.055	337.092		17104.4	21456.1	20334.3	19158.6	18989.4	20785.5	2831.2	2234.77	1715.68	783.127	767.787	968.333	1129.89	1420.89	1264.95	8504.72	11646.4	7811.71	15265.2	13421.5	14927	21006.4	20674.4	20094.9	7226.99	7302.06	7536.05	7282.21	7641.54	7637.61
471	451.123			4.52272							4200.71	5428.18	5640.23	4533.66	5824.78	6237.64	1173.77	1085.19	1253.99	152.294	182.867	210.442	182.463	107.052	179.279	1711.62	2256.08	1390.06	5781.03	4478.2	4271.76	5631.23	8790.74	5720.1	1358.34	1369.83	1360.19	1396.87	1345.54	1300.13
472	679.186			4.52272							6800.01	5666.46	8032.35	12634.3	10512.4	15355.1	3213.63	7267.39	5793.81	42833.4	50910.6	56212.9	21864.5	16701.4	19441.3	17797.3	10857.1	10140.2	2290.83	1809.61	5835.07	2218.75	4983.16	2109.33	33467.8	29147.8	17893.7	33797.8	14075.4	13895
15	341.087	341.087	C15H18O9	4.5332	Caffeic acid hexose	135.045	179.035				197095	212458	196197	244993	258035	238382	17884.1	23448.4	20315.4	686659	711157	689812	520370	535230	545385	426519	486390	501684	133583	147819	154131	157441	144261	161269	344182	353405	344268	341859	347764	347526
470	341.272	341.087	C15H18O9	4.5332	Caffeic acid hexose						8130.37	10171.5	10283	14691.3	14744.5	14532	0	0	0	83886.6	90559.3	87862.9	71521.5	65174.6	72999.6	47708.5	49926.4	49804.7	5238.83	5192.57	6391.03	5876.57	6123.22	6703.57	31132.8	30386.8	30339.8	32214.6	29805.5	29025
468	705.163			4.5332	Caffeic acid hexose derivative	135.046	179.035	341.087			9803.64	11746.2	11456.5	15642.5	16478.9	15464.6	263.251	273.819	205.75	40883.8	46173.8	43795.8	32786	24954.5	33277.1	30326.6	27036	28080.1	5337.03	5756.35	7305.08	6352.99	6610.46	7234.78	26071.8	25709.3	23643.3	26255.7	21678.4	21634.6
14	441.012			4.5332	Caffeoyl hexose derivative	135.046	179.035	341.087			11520.5	15704.6	10971.3	13469.7	17105.2	13051	3070.87	3713.6	3577.57	32851.9	21783.1	21154.8	15279.6	31508	16340	15279.3	35286	34973.1	13490.7	14605.9	8255.73	15425.9	10504.4	16010.9	13746.5	15120.9	23257.7	13619.8	27596.8	27373.9
131	736.093			4.5332	Unidentified						42621.2	53633.2	47343.6	61627.3	68829.5	59275.6	24942.2	10237	10561.9	168526	145972	140390	100893	120810	103069	95963.9	135710	136969	32232.3	34813.4	31906.3	37427.9	32447	41971.2	85246.1	89863.8	103420	91592.4	108330	108082
132	135.045			4.5332							3013.76	3392.64	3357.94	4388.54	4621.85	4359.98	333.767	403.868	366.793	19064.9	20179.7	19577.8	15656	14777.1	15915.1	10965.5	12047.9	12252.7	2048.17	2168.19	2380.39	2339.36	2269.12	2525.35	7871.51	7766.69	7666.93	7930.38	7805.2	7570.55
133	341.418			4.5332							4550.55	5656.49	5700.95	7939.59	8069.4	7820.79	0	0	0	34337.1	36654.6	35769.6	28191	26307.9	29223.4	19984.2	21238.6	21314.1	2890.15	2690.49	3607.19	3161.14	3385.38	3636.11	14127	14322.2	13855.6	14849.8	13756.4	13209.1
134	707.143			4.5332							6620.08	8019.84	7055.11	10206.5	10673.2	8687.53	225.882	157.627	149.333	21658.6	23159.9	21947.5	17555.9	12240.6	17963.2	15292	13847.7	14579.9	3328.05	3534.76	5190.64	3837.58	4617.79	4491.06	13955.6	14763.8	12961.6	13268.6	11203.8	11151.7
135	343.478			4.5332							9.75428	77.97	106.661	481.357	371.818	489.316	0	0	0	10271	11038.5	10976	8956.15	8324.52	8192.56	5683.12	5810.78	5725.6	6.72538	0	9.89977	3.03469	16.1309	14.1892	3089.44	2938.98	3166.17	3330.47	3101.08	2874.95
136	341.514			4.5332							980.778	1400.61	1496.98	2184.67	2193.04	2166.34	0	0	0	12748.4	13716.9	13339.1	10718.1	9834.56	10870.8	7145.62	7574.12	7526.95	588.631	438.919	791.376	588.896	767.766	825.084	4726.54	4558.52	4522.09	4883.08	4445.52	4312.67
137	342.347			4.5332							721.094	1272.9	1383.46	2196.48	2246.86	2159.26	0	0	0	15307.2	16613.6	16103.8	12924.9	12036.1	13345.8	8547.29	9132.47	8957.24	451.839	246.764	577.899	415.456	580.218	686.188	5487.76	5338.28	5307.82	5743	5273.2	5054.93
138	342.524			4.5332							0	89.1038	122.68	394.083	352.898	404.859	0	0	0	5376.14	6397.6	6178.21	5069.81	4550.68	5236.85	3213.14	3313.06	3304.68	0	0	10.9795	0	16.4003	18.1172	1904.96	1733.39	1783.39	2026.49	1822.23	1725.57
139	134.037			4.5332							206.9	232.651	232.593	305.343	303.852	296.849	41.627	25.0539	33.7024	1176.9	1218.13	1181.03	943.788	859.87	942.796	679.779	762.143	751.319	137.706	145.558	168.097	152.41	149.226	163.515	508.93	490.484	497.477	503.774	483.845	468.368
462	344.59			4.5332							0	0	0	13.5715	5.9463	20.0168	0	0	0	2132.82	2319.62	2320.04	1936.33	1707.57	1895.92	1083.72	1102.91	1124.55	0	0	0	0	0	0	554.146	519.118	572.305	633.317	563.863	491.194
463	341.462			4.5332							329.94	615.126	761.971	1166.29	1161.64	1179.38	0	0	0	6322.4	6864.79	6731.87	5406.53	4911.31	4932.22	3574.76	3650.62	3590.78	165.291	96.0368	278.442	153.332	270.309	263.174	2449.65	2364.07	2267.93	2599.1	2179.44	2084.67
464	341.374			4.5332							1529.28	1913.95	2012.92	2791.81	2834.31	2786.89	0	0	0	11607.3	12625.6	12385.8	9804.83	8870.57	10080.6	6981.54	7147.52	7164.3	911.852	781.665	1213.67	979.305	1114.31	1186.54	4959.61	4952.24	4696.21	5198.8	4577.74	4452.61
465	341.327			4.5332							1899.66	2283.2	2301.49	3130.93	3202.58	3107.92	0	0	0	17092.9	18476.7	18052.7	14438.9	13278.7	14942.2	9613.85	10168.1	10074.9	1184.01	1112.83	1519.83	1313.1	1390.47	1501.83	6366.01	6214.4	6176.9	6659.16	5993.79	5807.05
466	734.097			4.5332							2780.23	3379.35	3045.34	3964.8	4444.6	3895.98	649.034	877.254	561.761	9587.62	8258.73	7921.41	5751.68	6813.44	5848.15	5542.74	7660.84	7782.94	2055.14	2132.39	2080.79	2367.46	2200.25	2547.98	5136.05	5264.4	5855.51	5491.23	6125.46	6158.77
467	341.184			4.5332							708.884	1035.19	1238.2	1930.21	1896.31	2000.14	0	0	0	10074.8	11630.2	11190.7	8960.69	7659.87	8895.35	6438.4	6325.6	6210.9	403.08	315.584	586.066	406.026	543.935	494.538	4490.39	4258.01	4031.41	4846.09	3973.54	3783.52
469	179.035			4.5332							3691.97	4109.56	4012.29	5350.32	5440.48	5313.3	275.769	368.459	313.051	22305.9	23613.2	22610.2	18400.4	17208.6	18807.9	12913.2	14072.9	14091.4	2400.69	2581.38	2879.84	2786.99	2747.18	2966.34	9245.18	9096.99	9053.04	9527.22	9073.14	8960.97
461	409.075			4.54368							6215.54	5529.57	5634.51	5851.09	5808.34	6140.37	1542.13	1631.52	1653.74	5365.9	7800.99	7160.95	5818.09	3125.11	6028.54	5789.72	3450.85	3687.07	3236.75	3662.42	5158.8	3984.05	4087	3670.7	5914.9	5399.25	3827.36	6409.16	3303.65	3318.53
140	486.009			4.55415							8656.53	8666.85	7668.75	7874.35	8804.85	8277.53	2494.65	2510.47	2384.38	9053.09	9671.07	9060.3	6468.11	5922.13	6650.84	6508.34	6830.36	7174.6	6351.44	7117.54	6751.57	7426.59	6303.25	7018.15	6913.23	6876.45	6675.84	7770.66	6565.41	6450.3
460	595.259			4.5856							3501.36	3798.41	3285.89	2398	2359.11	2204.93	164.774	96.0587	82.9622	79.7801	72.7421	76.9729	196.051	180.938	175.137	889.019	867.369	943.501	2300.93	2909.42	2537.04	2483.72	2250.45	2651.84	1632.74	1632.06	1594.92	1645.26	1563.76	1545.36
141	451.218			4.60655							8372.58	9201.17	7056.54	6558.52	6791.61	6477.31	718.044	675.916	588.821	815.022	664.858	725.992	1003.96	1191.21	1028.42	2351.06	2714.67	2775.44	4382.4	4605.37	4093.27	5746.67	4693.17	5354.03	4799.55	4843.72	5265.43	4786.58	5457.91	5362.97
459	314.124			4.60655							948.755	986.369	838.877	854.11	864.898	754.454	246.784	204.862	197.197	552.725	615.63	525.175	580.412	563.389	548.339	809.383	869.344	1019.95	1114.58	1251.57	945.515	786.122	802.154	876.38	673.931	663.61	684.757	649.238	703.161	708.524
142	417.14			4.61703							3751.98	4852.2	3412.94	5465.3	5615.23	4805.96	141.146	166.985	110.431	306.774	314.094	348.554	1085.56	1337.59	1048.42	3132.65	4338.92	3824	4287.11	4278.02	3263.12	4617.31	3850.01	4287.26	2580.45	2666.27	3276.53	2327.42	3354.12	3233.6
458	385.108			4.62752							1638.33	1855.84	1552.43	1919.74	1934.83	1829.67	1081.73	987.777	925.399	737.649	710.741	635.618	1002.83	1105.14	1024.4	1403.3	1562.11	1528.08	1837.85	1685.28	1455.63	1705.45	1537.97	1619.12	1247.99	1271.13	1290.73	1212.88	1320.27	1268.8
143	289.071	289.071	C15H14O6	4.64848	Catechin/epicatechin	109.029	203.072	245.081			1125.67	1179.67	1288.66	6906.06	4205.55	2063.11	15455.8	15299.6	16542.6	3254.77	3705.92	15805.9	6310.92	4953.7	7205.6	882.585	826.522	817.717	1007.2	1012.49	1158.84	1236.28	1408.8	1040.92	2860.5	2827.53	2476.46	2840.13	2374.62	2368.65
457	293.124			4.65897							8191.73	8768.41	7550.35	7918.99	7035.26	6858.66	14424.1	14725.6	17002.7	7716.09	7179.18	7367.07	8554.39	8580.93	7486.35	7578.15	7865.24	8604.42	10108.5	10183.8	8619.49	13933.8	11538.6	12428.8	8215.63	7934.6	8372.74	8064.13	8713.09	8580.64
144	357.117			4.66943							5161.24	5610.37	4940.17	5444.23	5302.53	5143.1	1706	1800.66	1797.96	2476.46	2603.37	3103.2	4366.74	4397.22	4585.03	3840.43	4335.91	3554.28	3742.66	3180.92	3310.3	3505.34	3654.99	3602.79	3889.94	3657.04	3626.32	3723.75	3747.79	3683.91
145	629.35			4.70088							791.696	1079.63	901.549	1088.23	770.716	977.116	46.1204	29.4053	0	873.763	442.704	664.934	2273.4	3382.01	2164.37	4096.3	6548.2	6679.06	4287.47	5416.98	3446.72	4462.96	3383.44	4658.03	1226.08	1273.74	1658.49	1293.13	1727.07	1761.91
456	427.182			4.70088							6186.4	7154.47	5938.38	4692.17	4449.71	4247.98	1144.29	1325.42	1189.29	5406.81	5832.56	5968.27	6341.46	6339.47	6229.9	9084.51	8129.15	9286.78	10859.7	11760.5	10254.4	14683.5	13003.4	12809.9	6131.34	6067.62	5939.04	5942.4	5918.33	6040.04
455	729.26			4.71137							1949.83	2043.4	1868.1	3610.97	3343.97	3518.46	7.70933	0	10.6972	334.508	284.401	277.924	1708.54	1697.74	1516.27	2532.66	2779.27	2751.13	3168.51	3169.12	2895.81	3375.17	2775.51	3214.41	1737.92	1700.02	1690.97	1787.94	1678.27	1729.76
146	399.093			4.72185							3643.75	3572.66	3317.44	2897.64	2607.56	3088.46	2641.34	1869.52	3089.69	1708.1	1966.26	1916.66	3983.83	2823.31	3806.14	4987.79	3656.64	3595.22	3936.35	4253.62	5037	4916.27	4590.54	4426.09	3593.76	3195.67	2580.47	3644.79	2582.84	2584.63
454	511.112			4.74043	Dihydroferulic acid derivative	195.066					23467.2	24343.6	21195.6	21457.8	20054.5	20664	1526.02	1733.67	1383.03	1356.39	1380.98	1254.88	2320.65	2996.89	2457.55	6117.44	6643.61	6055.85	16499	11874.2	9880.39	10443.1	10138.6	12460.5	11373.3	10483.3	11917.8	11554.7	13201.7	13090
147	591.156			4.74043							4943.49	6228.39	5956.73	5295.62	5288.26	5606.95	661.485	339.071	305.689	241.485	222.144	281.688	2237.98	2034.05	2413.47	4192.33	4944.25	4230.71	4355.29	4627.73	5177.33	7327.69	5822.82	5830.54	4040.84	3813.82	3793.53	4038.12	3871.69	3860.75
148	433.207			4.76138							2761.04	2840.04	2436.93	2653.8	2629.92	2545.01	92.2937	113.874	99.9595	138.763	127.792	150.972	273.502	286.641	254.681	938.503	1065.67	1072.12	1931.05	2425.17	2055.03	3149.61	2670.75	2906.22	1603.56	1698.09	1747.91	1623.49	1749.53	1755.65
453	419.155			4.76138							2643.38	3170.45	2375.38	3474.11	3820.76	3243.83	223.749	172.367	204.593	188.016	219.268	224.928	571.235	608.017	560.183	1572.01	1979.87	2004.42	3056.79	2508.43	1863.61	2483.84	2218.73	2230.05	1513.73	1604.62	1976.14	1410.57	2039.95	1983.13
452	463.181			4.77187							1159.72	1229	1358	1748.33	1846.11	1902.56	1034.1	905.842	922.03	1277.11	1292.06	1290.43	1363.88	1223.02	1320.88	2314.86	2596.91	2610.38	964.374	1040.2	1131.54	910.418	1022.64	966.676	1103.62	1086.31	968.396	1112.37	962.975	1009.33
451	527.234			4.79283	Unidentified						23098.6	23802.6	20580.9	17614.7	18888.1	17590.9	10611	7802.37	8007.24	4074.15	3971.44	3535.44	4847.98	5721	4692.65	13293.8	16184.9	15953.3	26223.7	30300.6	22714	27389.3	26846.7	26520.2	13358.1	13573	13976.4	12885.5	14178.1	13947.2
149	293.124			4.79283							9146.73	9895.03	8102.74	8372.24	7894.81	7522.44	7822.37	10430.2	11171.6	11997.4	11315.2	10401.9	13227.2	12100.5	12245.8	10063.5	9233.36	8766.92	11937.3	10539.9	9873.02	17411.2	13886.6	16414.3	9980.32	9904.56	10076.2	9526.41	10124.2	9921.18
150	263.113			4.82427							1417.52	1450.66	1319.09	1342.12	1381.36	1310.67	1204.04	1424.81	1345.96	1078.59	1075.4	1081.36	1030.09	1141.6	1146.26	1413.41	1402.16	1453.55	1685.73	2087.06	1723.48	2423.46	1827.51	2042.29	1378.94	1352.18	1388.11	1330.67	1388.4	1389.76
450	363.165			4.82427							3061.36	4205.31	3002.57	2446.71	2610.36	2463.33	2935.73	2256.81	1941.99	1098.91	1257.01	1218.72	1652.91	1397.11	1221.34	1987.93	1975.94	2133.56	2119	2643.05	2362.11	3998.51	2748.84	3606.08	2265.74	2195.87	2233.28	2195.16	2298.27	2244.33
449	367.102			4.83475							5947.39	6228.67	4932.33	5354.07	5608.53	5541.24	37348.4	39854.2	40212.9	12523.9	12417.2	11412.4	6621.89	5803.5	6869.01	5601.64	4303.68	4454.69	5400.07	4893.1	4920.84	5103.05	4781.56	4204.28	7135.91	7279.62	6427.88	6980.81	6270.25	6215.98
53	239.056			4.85572							17722.8	18316.9	15831.3	17657.9	18675.7	19716.9	36841.9	37487.9	35979.3	18408.2	21245.2	20249.2	14873.8	15040.1	14535.3	19021.5	19296.7	18651.3	17786.9	21067.3	17503.1	18659.3	16574	17770.5	15922.4	15579.2	14209.2	15725.8	14540.3	14323.2
151	365.18			4.85572							1427.24	1612.28	1239.35	710.548	721.962	730.155	415.53	281.335	260.086	1091.55	880.627	746.018	911.781	1532.86	957.619	2226.35	2413.65	2459.46	6781.59	5235.56	3106.54	6238.41	4108.53	4609.31	1473.04	1463.64	1615.48	1438.9	1643.15	1664.6
448	729.259			4.85572							3755.32	4361.99	4054.15	5871.25	6232.16	5694.74	0	0	0	0	7.6726	0	157.516	165.487	146.837	1289.78	1468.64	1238.59	2002.68	1828.89	1863.01	1846.3	1852.64	2026.2	1973.29	1904.61	1894.02	1933.81	1875.56	1944.9
152	387.157			4.87667							3265.81	4793.58	2866.42	2483.1	3231.02	2935.43	700.028	370	394.9	220.653	147.482	185.733	394.389	498.151	382.756	1020.34	1479.81	1416.95	2286.97	2119.35	1768.76	2685.53	2426.88	2643.18	1033.16	1979.33	2226.84	1061.09	2242.58	2210.97
447	425.165			4.88715	Dihydrocaffeic acid derivative	181.087	166.063				9297.63	10272.4	8735.44	8825.67	8970.62	8347.74	6952.53	6668.79	6645.19	4378.09	4170.1	4265.5	4192.46	4626.09	4145.6	5654.64	6076.72	6315.18	8639.13	8159.5	7302.31	8660.57	7942.9	7997.9	6399.81	6467.47	6621.74	6220.36	6659.15	6730.14
446	463.182	463.182	C19H30O10+HCOOH	4.89763	2-[4-(3-Hydroxypropyl)-2-methoxyphenoxy]-1,3-propanediol 1-glucoside, formic acid adduct						26070.5	29415	27708.8	37452.5	42619.4	40754.9	23579.9	18831.3	19762.1	48516.7	48000.5	46332	37475.8	41044.6	38252	20690.6	26090.8	21574.6	20986.7	19405.8	18527.5	17793.1	18941.7	19379.8	23449.7	23640.9	24847.2	22871.6	25470.5	24978.2
52	516.093			4.89763							6065.96	6631.97	6260.15	7743.53	8864.45	8391.89	4942.53	4193.72	4557.89	9391.76	9241.5	9045.51	7301.15	7322.4	7368.55	4869.92	5721.77	4896.02	4886.15	4549.99	4540.28	4302.81	4598.29	4563.88	5130.23	5218.34	5199.94	5294.13	5194.63	5098.75
153	747.269			4.89763							5585.91	6277.38	5528.99	5345.02	5258.71	5278.6	12.9796	0	0	50.7484	45.6787	69.3905	706.554	670.323	638.837	2764.97	2903.06	2864.59	4602.85	4614.62	4299.03	4566.56	4456.98	4765.5	3327.99	3359.6	3399.54	3370.71	3327	3371.83
445	565.248			4.89763							1594.94	1767.35	1531.04	1499.8	1484	1375.83	717.911	683.844	681.338	295.571	307.967	319.695	529.831	534.232	445.592	1096.78	1296.96	1289.95	1970.14	2184.37	2029.46	2515.53	2073.94	2354.69	1144.19	1143.2	1211.24	1147.21	1227.14	1205.33
154	361.099			4.90812							2918.24	3243.88	3135.6	3688.83	3610.29	3642.23	3928.25	4800.75	4790.23	5540.79	6174.65	5794.55	5038.76	4829.63	4968.06	3988.94	3716.84	3517.73	4144.38	3606.56	3846.36	4906.74	4247.67	4160.13	3535.29	3415.98	3273.26	3552.25	3297.06	3271.26
444	457.191			4.9186							1817.97	1675.58	1773.35	3197.17	4383.08	2976.78	138.041	160.794	139.387	1043.19	1129.71	1004.01	370.591	405.45	378.285	1146.51	1408.89	1061.15	1162.35	1210.1	1332.61	1660.78	1958.02	1798.95	1399.27	1399	1419.63	1336.77	1422.65	1364.95
155	497.129			4.92908							3163.42	4627.52	5521.56	6120.63	6745.65	6397.19	977.171	1228.81	1081.88	23935.9	26495	26873	19953.4	17450.9	20588.2	29011.1	21845.1	23129	3465.47	3528.11	3777.86	4180.94	4123.86	3580	6215.83	6192.18	5878.3	6133.55	5867.58	5689.67
443	865.195	865.198	C45H38O18	4.95003	Procyanidin P3 type						18965.7	16751.1	15288.3	17582.9	18659.8	21225.1	191711	171569	185494	50193	50850.9	61668.8	28548	25852.5	28749.6	22371.9	18495.7	20050.6	21683.3	21649.5	19793.5	24427.8	18227.5	18485.8	28237.7	27010.2	25532.2	28248.7	25132.2	25080.2
156	387.165			4.971							4695.31	4979.1	4012.61	3155.65	3298.38	3213.68	674.619	669.787	713.792	273.46	259.799	280.139	360.474	414.829	379.082	1113.68	1313.8	1301.46	2362.87	2184.91	1846.83	2909.96	2510.03	2679.11	1958.6	2023.56	2077.69	2011.15	2193.62	2185.41
442	329.033			4.971							1305.45	1343.44	1228.42	2389.94	2699.24	2189.77	927.509	926.711	900.375	783.381	864.025	768.488	535.171	590.49	546.027	615.635	661.11	745.472	818.714	839.944	702.793	478.69	525.92	505.534	852.262	844.216	849.42	831.896	897.18	856.534
51	425.087	425.087	C22H18O9	4.98148	Catechin/epigallocatechin-O-hydroxybenzoate	137.024	289.071				5444.33	4869.69	4433.15	4803.52	5283.49	5799.6	69119.4	67332.3	74512.2	17279.6	17690.2	18012	9036.04	8115.65	9064.4	6511.93	5585.99	5977.63	6481.96	6663.17	5866.91	6973	5227.4	5628.37	9364.11	8905.23	8430.74	9400.23	8435.97	8409.41
441	369.083	369.082	C16H18O10	4.98148	Fraxin	207.029					36758	47606.1	49213.7	49699.2	51148.9	54321.3	9491.64	8762.38	8850.69	8123.56	11546.9	12250.4	86018.8	69748.4	89884.7	106749	104355	100169	31608.8	29328.8	32233.4	31993.3	43418.4	31988.8	45219.9	42712.8	38184.7	44993.3	37765.5	37475
17	577.135	577.135	C30H26O12	4.98148	Procyanidin P2 type	245.044	289.07	407.078			84451.4	73320.9	69340.9	74983.7	82259	92144.9	1.00416e+06	991066	1.1013e+06	263138	273227	278512	141608	125874	143000	103052	85249.8	92858.8	99727.7	100877	91267.1	107240	80506.9	84245.4	147729	142379	131271	145864	130344	129954
2	645.121	645.122	C27H30O16 Cl	4.98148	Quercetin-hexose-desoxyhexose-chloride adduct						9897.35	9882.78	9757.98	12635.5	13392.9	13717	45913	52146.9	57806.3	15437.1	16397.2	16243.2	7906.72	6773	7779.6	9947.27	11126.1	9412.17	10514.6	10051.3	10800.1	11785.2	10891.9	10107.3	11273.6	10795.3	9986.04	11360.5	9543.2	9632.32
157	676.053			4.98148							6685.58	6080.76	5434.66	5752.37	6583.37	6378.17	39390.9	40822.6	46718.3	14916.4	14138.2	15406.5	6956.64	7339.64	7038.53	5040.75	5203.29	5587.76	7209.71	7638.77	6439.08	8171.14	5981.28	6936.68	7954.65	7962.99	7869.4	8462.63	8020.83	7953.48
158	695.069			4.98148							2034.15	2513.62	1675.41	1933.05	2540.28	2172.71	34598.6	20085.9	20697.7	9560.06	5835.1	6356	2982.05	5806.63	3089.18	2086.23	3885.46	4102.66	4702.43	4816.92	1987.17	5046.65	2598.14	3953.47	3064.42	3446.17	5243.99	2864.4	5982.3	5984.64
159	514.005			4.98148							1952.17	2369.22	2458.28	2256.21	2484.91	2475.53	300.329	271.731	215.582	379.752	494.754	502.022	3131.99	2737.31	3290.67	3659.72	4042.92	3884.59	1484.32	1489.14	1524.24	1665.39	2014.74	1610.05	1798.68	1697.98	1562.68	1974.02	1606.04	1599.2
160	369.426			4.98148							89.417	253.027	395.784	346.441	321.442	489.433	0	0	0	0	0	0	1527.49	914.072	1511.66	2134.33	1719.11	1523.42	93.8206	42.7382	104.47	60.1889	260.388	82.8762	376.25	279.395	227.633	416.304	203.39	175.961
435	1000.13			4.98148							1640.79	2247.58	1916.68	2124.48	2521.41	2428.87	1448.66	1460.41	1770.67	1056.28	1238.92	1328.68	4700.72	5686.6	4814.96	4590.93	5822.25	5901.08	2440.05	2182.29	1563.34	2398.25	2382.54	2238.66	2601.06	2841.92	3187.6	2595.16	3465.33	3371.37
436	792.081			4.98148							1335.39	2350.02	2383.25	2330.03	2394.09	2368.23	1032.09	1115.87	1215.29	502.2	528.366	469.227	4522.69	4015.41	4695.64	7344.3	9870.57	8610.9	1174.24	1037.29	1082.39	1176.04	1956.67	1363.37	1461.74	1320.4	1278.93	1530.08	1337.39	1349.99
437	577.565			4.98148							195.736	160.533	201.381	201.695	229.822	447.634	15719.3	16215.5	18344.6	3199.82	3319.79	3300.09	1406.1	941.344	1304.62	781.462	350.232	382.334	537.038	348.692	429.362	458.055	318.78	275.397	1456.54	1226.64	1126.35	1504.51	1056.05	965.942
438	575.119			4.98148							2348.08	2418.99	1785.82	2070.55	2448.98	2230	30749.5	19459.4	21318.2	8329.81	5876.12	6013.58	2950.43	4264.75	2943.76	2161.96	3125.2	3397.12	3737.93	3812.76	2218.65	4071.77	2495.26	3222.38	3062.22	3439.61	4353.56	2979.86	4646.12	4745.09
439	369.281			4.98148							309.539	708.133	922.827	859.205	844.856	1105.75	0	0	0	0	3.72476	6.5763	2940.13	1904.02	2945.39	4090.75	3450.48	3111.06	311.624	158.771	316.435	229.731	711.34	286.51	864.443	722.199	616.461	914.758	590.157	523.271
440	577.381			4.98148							776.241	635.224	723.327	772.428	875.496	1310.36	27014.2	27486.2	30775.6	5867.96	6111.39	6021.86	2798.78	2182.51	2710.96	1826.01	1124.68	1285.4	1527.95	1263.34	1255	1455.47	1012.68	1013.98	2939.29	2647.28	2483.2	2999.42	2415.78	2318.83
161	576.129	577.135	C30H26O12	5.01292	Procyanidin P2 type						9052.94	7503.6	6572.99	7128.27	7965.83	8571.48	118653	97928	110528	29470.2	27192.4	27063.9	12428.4	12979.2	12690.4	8551.03	8219.55	9081.04	9879.81	10248.3	8088.81	11113.8	6873.78	7848.08	13417.7	13170.3	13627.2	13203.4	13677.3	13789.2
434	451.12			5.01292							2717.69	3289.82	3076.67	2993	3366.73	3256.48	7931.49	7651.15	8518.31	2166.4	2082.16	2192.65	1500.48	1402.2	1383.87	3030.54	3741.89	2645.48	3496.25	3124.36	3151.5	3617.22	3913.53	3458.31	2468.78	2333.13	2409.25	2328.24	2388.68	2351.37
162	179.035			5.0234							18.8327	8.06182	21.4521	41.2465	35.6611	41.5863	12.7846	4.33511	16.5378	466.561	549.953	808.262	278.406	227.056	297.232	6190.29	4807.31	6248.81	25.7059	70.8246	48.9938	20.6879	42.7577	52.7085	93.2351	90.7438	77.7709	93.3565	71.9423	77.5769
433	563.233			5.0234							1159.66	1319.73	1065.07	1446.34	1385.51	1097.5	2010.71	2121.81	2080.28	1588.85	1607.69	1669.36	1717.21	1739.76	1447.56	1613	1449.45	1504.07	2086.67	1816.91	1763.62	1958.55	1754.6	1921.95	1369.3	1310.58	1402.76	1345.85	1357.41	1375.97
163	431.156	431.155	C19H28O11	5.05485	Dihydroferulic acid d.	195.067					46534.2	49938.6	44367.2	55715.4	59383	49781.5	3627.79	3390.13	3018.92	23781.5	21695.9	21485.5	39524	40852	38575.8	42858.8	43584.7	37673.8	39453.2	35480.9	37808.2	42198.7	43178.1	50880.6	35140.3	34408.2	35074.8	34056.6	35789.4	35700
164	499.142			5.05485							3561.9	3267.76	3323.34	3842.71	3877.77	3139.76	1409	956.539	995.479	1816.05	1823.29	1735.4	2886.82	2034.86	2744.61	3049.24	2076.8	1917.68	1996.85	1897.6	2982.83	2180.45	2716.71	2528.94	2594	2399.69	2071.39	2665.55	1883.91	1914.07
431	431.371			5.05485							203.365	341.575	303.777	584.917	599.587	393.071	0	0	0	36.2316	18.6784	24.7764	441.781	419.823	348.696	436.269	350.626	204.514	222.736	73.3755	182.17	194.122	336.396	425.905	237.819	182.555	230.592	203.996	223.303	209.542
432	530.072			5.05485							7009.37	8096.58	6497.21	7926.32	9107.76	6529.03	276.922	187.883	167.381	4150.71	3084	3114.09	5253.73	6985.67	5184.6	7132.05	8446.91	7311.84	6988.42	6431.62	5514.36	7413.03	6891.43	9019.72	4681.67	4841.07	5774.09	4746.91	6183.05	6197.2
165	281.066			5.06532							581.131	501.865	422.561	646.05	719.6	570.562	33131.1	35887.9	29124.9	4257.55	4470.13	3695.23	1010.45	808.486	1120.57	945.657	603.632	636.929	1265.66	899.782	595.097	582.281	520.167	404.126	2468.53	2429.18	2192.39	2451.99	2012.49	2024.21
430	1153.25	1153.3	C61H54O23	5.0758	Procyanidin P4-type						9318.72	7396.83	7171.66	8037.6	8354.33	10794.9	150600	138237	154215	32753	33444.4	32852.6	17006.2	14161.5	16875.3	12779.8	9099.01	9854.3	9564.7	8969.91	8686.36	10230.5	6934.18	7139.11	17560.7	16288.1	14934.5	17386	14268.7	14386.5
166	387.165			5.08628							6916.67	7326.55	5835.07	4939.35	5335.91	5329.95	1824.83	1172.24	1050.08	523.253	308.121	345.983	542.185	1062.3	1529.69	1480.24	1844.47	1743.3	2810.19	2321.27	2188.31	3464.13	2992.45	3354.42	2988.26	2873.85	3148.71	2961.92	3513.82	3478.33
429	299.113			5.09677							1086.72	1093.72	914.134	892.159	960.633	944.889	980.183	859.44	907.133	616.475	568.347	539.058	524.856	581.423	532.318	625.371	719.553	767.494	839.707	979.987	842.364	967.521	832.085	876.354	711.354	667.468	747.864	691.911	744.414	733.184
167	349.059			5.11773	Dihydroferulic acid d.	195.067					21101.4	20984.9	18746.4	22497.9	21448.8	20485	7407	10379.3	9261.23	6281.02	6233.06	5853.42	8460.54	8559.09	9090.65	10720.7	8274.55	8115.39	14355.4	6848.92	7338.9	7442.53	10142.1	7044.11	12165.9	11878.6	11282.6	11938.3	11390.7	11100.1
168	485.176			5.13868							2000.91	1918.86	1744.64	2047.33	2003.35	2069.11	822.178	848.766	887.844	711.349	743.685	738.634	819.462	785.136	798.313	1271.99	1259.14	1356.33	1249.18	1448.7	1490.25	1896.4	1527.92	1653.89	1326.99	1333.64	1251.18	1337.91	1291.11	1220.66
427	553.193			5.13868							1816.68	1992.68	1938.22	2035.48	2155.79	2330.64	1144.77	1084.38	1104.5	1315.26	1494.27	1535.24	1812.04	1818.37	2103.69	2077.58	2167.09	2136.35	2216.42	2013.75	1957.94	2375.69	2011.66	2184.94	1625.15	1571.78	1369.24	1651.42	1512.02	1487.31
428	387.129			5.13868							1135.64	1262.07	1211.25	1219.19	1131.52	1003.24	8419.23	10520.4	11514.2	3198.35	3500.17	3338.3	2418.9	1839.28	1373.46	1532.46	1238.5	1287.71	1162.06	1318.65	1228.37	1114.85	1141.7	1019.54	1837.63	1793.74	1642.01	1889.14	1399.58	1396.16
426	439.181			5.16775							8777.9	9881.89	7858.9	7936.18	7951.05	7046.95	11212.2	10753.5	11441.3	6765.31	6099.44	6259.78	4870.48	5607.32	4641.08	5973.36	6340.08	6720.47	8437.45	8073.53	6898.31	8392.16	7253.67	7469.11	6345.14	6448.17	7087.12	6003.92	7012.2	7008.12
18	447.15			5.17823							15991.1	17490.2	16335.7	16969.2	16810.7	16115.1	39272	35024.9	37625.2	16247.6	15137.1	15369.3	13180.1	13974.8	11525.4	15615.8	15991.3	16403.7	20004.4	21163.2	19139.7	19387.2	18191.1	17111.1	14272.5	14211.3	14613.9	13514	14578.7	14528.1
169	417.139			5.17823							4439.16	4790.56	3961.77	4743.33	5185.93	4977.73	86.452	118.147	93.1887	94.2132	85.4809	77.6051	608.688	617.881	679.045	2547.96	2738.41	2619.9	3012.19	3545.42	3227.34	4007.79	3297.09	3750.09	2292.85	2220.78	2313.21	2201.17	2364.33	2274.44
170	555.175			5.17823							2531.52	2739.33	2495.27	2948.45	2993.29	3014.03	276.242	260.822	218.203	606.914	624.699	579.352	1140.89	1080.31	1163.97	2706.94	2840.44	2387.96	2494.98	2419.33	2341.87	2264	2371.01	2427.15	1749.38	1633.49	1596.11	1626.21	1557.98	1545.6
425	516.056			5.17823							3480.29	3566.16	3042.35	3764.85	4079.22	4058.14	808.163	1028.37	1160.89	397.608	429.412	471.315	774.519	601.793	743.099	2303.65	2450.75	2399.59	2239.11	2507.75	2617.61	2646.13	2527.42	2506.89	1911.96	1877.41	1700.28	2040.9	1719.69	1689.83
424	391.196			5.1992							966.923	1005.97	766.768	594.35	682.535	605.67	2263.54	1785.92	1954.88	2825.42	2318.17	2706.71	1528.89	1665.88	1297.79	1743.77	1914.41	1977.56	2015.1	2755	1856.23	2604.09	2278.06	2125.27	1115.32	1094.41	1202.42	1028.11	1219.85	1199.15
171	433.207			5.20967							9149.4	9791.44	7823.71	8483.31	8880.23	8275.27	1024.78	920.749	868.19	1088.77	1000.83	1081.73	1335.32	1617.11	1433.99	3461.14	4210.53	4308.72	6817.8	7545.77	6076.2	9284.29	7368.36	8486.65	4533.02	4520.93	4896.64	4245.23	5145.85	5100.99
423	553.246			5.20967							1694.84	2110.34	2022.09	1516.47	1175.94	1062.76	3120.65	3053.29	3035.58	3247.36	3498.38	3120.94	2430.84	2254.69	1989.27	3488.01	2871.05	2872.18	3244.89	3981.98	3716.24	4571.47	4029.78	3801.13	2553.89	2486.36	2307.35	2327.85	1956.56	1915.61
50	341.087			5.22015							5907.28	8596.68	6393.85	8753.99	7897.99	7722.74	870.961	1498.62	1509.52	61305.3	60580.8	50742.1	57964.3	51874.5	54990.1	43991.9	43718	43688.2	8849.76	11173.4	9701.36	9077.69	9546.92	14311.4	18819.2	18127.5	17557.5	17978.4	17265.7	17410.2
172	441.011			5.22015							718.03	1058.58	740.211	971.56	1076.03	880.348	789.834	859.838	996.529	6884.2	4515.97	4018	4175.96	6892.92	4042.39	3327.12	5774.99	5716.1	1355.49	1633.43	944.976	1373.56	1167.26	1975.17	1589.41	1726.42	2198.54	1425.7	2299.69	2343.77
422	327.108			5.22015							14027.3	13481.3	11185.2	9996.67	10660.8	11073.6	31114.9	34753.4	38855.1	21308.3	20467	19932	14894.7	14200.1	15650.6	13797.9	15280.4	15876.2	16760.2	20549.9	17798.4	24663.5	17259.7	18751.5	13117.2	12546.5	12456.5	12761.6	12658.9	12655.8
421	319.139			5.23063							384.706	484.298	469.696	594.523	589.989	527.608	11203.1	12503.4	13776.7	3188.32	3218.08	3531.27	1638.8	1751.04	1611.89	434.587	515.588	409.241	347.355	315.751	351.307	354.624	336.437	373.345	1163.33	1143.81	1145.79	1057.24	1161.48	1172.34
173	699.248			5.2516							3749.09	4060.85	3407.27	3513.87	3488.06	3520.48	239.707	171.002	151.445	417.804	439.592	422.2	1503.62	1475.1	1373.77	3073.2	2975.94	3056.27	4842.35	4744.19	4317.59	5051.04	4183.3	4584.6	2674.17	2603.69	2596.98	2526.82	2644.3	2561.27
420	387.165			5.27255							6899.45	7250.96	6038.66	5829.65	6035.87	5849.03	6642.86	6811.71	6701.82	1208.71	1264.69	1255.26	2264.34	2166.83	2365.76	4519.52	4636.76	4062.14	5480.08	4408.31	4793.26	5242.42	5283.62	5889.17	4867.86	4672.49	4584	4628.19	4568.06	4433.15
19	289.072	289.071	C15H14O6	5.29352	Catechin/epicatechin	137.024	203.07	245.081			46077.6	44080.2	40303.4	48392.2	53361.6	54291	607885	580764	643724	133841	134010	139870	192556	177307	208802	65558.5	63741.4	58212.8	51889.9	55292.7	51551.4	57166.1	46027.7	47442.4	127943	126953	118750	123905	119631	119095
20	433.993			5.29352							4500.77	4149.62	3873.4	4137.85	4671.5	4544.13	19880.9	23271.4	27170.4	8033.62	7985.04	7979.11	6372.29	5804.29	6309.74	4547.53	4346.7	4242.27	4016.75	4566.92	4432.85	4616.54	3917.04	3820.37	6456.03	6418.08	5812.63	6968.85	5715.02	5642.78
49	357.059			5.29352							2765.82	2639.02	2396.77	2797.78	3108.28	3058.82	29492.4	29123.6	32161.3	6710.92	6823.09	7062.77	9179.87	7983.26	9845.91	3441.24	3045.72	2939.11	2680.16	2894.88	2946.45	2902.59	2590.41	2503.26	6543.72	6515.53	5916.74	6365.08	5679.92	5588.02
174	585.192			5.29352							10576.1	12197.8	11478.4	12390.5	12680.7	12690.3	3631.1	3325.14	3471.98	1938.31	1834.12	1950.96	2436.75	2468.13	2431.86	8380.11	9688.75	7513.7	9713.81	8869.79	8351.77	8626.05	9646.88	9583.02	6479.18	6446.88	6263.1	6412.98	6343.24	6266.11
175	678.066			5.29352							1398.27	1242.39	1258.69	1636.77	1701.46	2009.34	24604.5	33138.2	38958.8	5055.73	6451.82	6566.51	10552.4	6210.15	11246.6	2640.11	1616.54	1496.84	1267.65	1249.34	1728.6	1307.77	1302.22	1106.53	6425.21	6049.71	4172.23	7548.29	4099.58	3951.27
176	289.336			5.29352							0	0	0	0	0	41.6422	7278.85	8341.06	9131.22	815.821	856.176	1067.05	2653.32	2144.19	2689.86	181.116	85.4721	53.0894	32.729	0	0	0	0	0	1201.62	1004.99	855.438	1175.67	953.096	836.023
177	388.996			5.29352							940.414	980.499	822.695	965.937	1180.25	1041.66	7884.42	6378.48	6839.35	2562.01	2024.3	2151.37	2012.37	2690.73	2032.84	1103.24	1502.61	1390.62	1294.47	1349.41	960.887	1408.13	1048.67	1155.97	1794.22	1941.14	2246.63	1709.69	2264.91	2245.41
413	627.172			5.29352							233.14	316.847	357.515	617.471	618.592	476.776	4173.65	2381.43	2531.07	6587.24	4929.76	5807.58	7765.65	8710.06	8373.8	1218.54	1520.86	1461.52	423.973	462.368	397.701	457.753	498.358	310.085	1382.11	1624.28	1997.98	1203.68	1879.17	1735.75
414	633.064			5.29352							427.442	450.9	357.117	487.184	611.969	525.403	14822.8	9449.63	10822	2558.06	1873.3	2053.24	3187.5	4452.87	3183.75	700.592	1043.81	861.143	794.968	750.549	452.57	779.342	541.544	660.961	1821.3	1952.57	2512.23	1682.3	2625.86	2600.03
415	289.294			5.29352							12.1622	26.3164	28.4458	59.6875	57.7508	106.698	12446.5	11608.5	12943.1	1315.13	1323.26	1562.35	4147.83	3085.9	4520.45	346.132	204.978	135.559	99.5319	51.2289	68.3721	70.6877	58.8221	46.916	1712.96	1485.25	1390.45	1676.19	1354.77	1237.74
416	287.056			5.29352							884.186	1008.81	688.23	918.62	1165.09	909.115	19188.2	10501.7	11791.6	3546.09	2394.13	2662.85	3774.17	5779.66	4134.36	1033.78	1777.11	1664.91	1470.89	1576.25	892.521	1556.31	1025.9	1340.11	2213.38	2518.5	3372.27	2046.08	3622.85	3691.22
417	289.376			5.29352							281.072	297.28	324.603	458.377	487.925	625.989	14499.6	14606.3	16604	2422.91	2453.97	2706.19	4753.24	3877.06	5136.48	988.432	786.851	637.209	541.666	457.801	524.111	508.742	444.884	377.306	2685.91	2503.99	2261.58	2681.57	2188.72	2089.78
418	245.081			5.29352							1237.52	1141.83	1108.62	1275.71	1427.84	1449.57	20456.6	19892.6	22248	3678.24	3781.73	4091.98	6780.29	5654.27	7276.93	1751.41	1646.48	1539.28	1387.78	1452.01	1397.35	1510.64	1235.41	1257.81	3834.34	3746.92	3441.03	3779.06	3413.06	3333.82
178	337.092			5.304							766.348	840.614	911.709	2694.73	2798.86	3226.19	12700.2	10333.2	11337.7	12925.2	14235.6	14612.9	11280	9910.43	11788.9	4225.17	3858.09	4223.53	1300.88	1467.56	1529.29	1598.83	1565.5	1060.45	3533.38	3443.25	3244.18	3480.79	3199.19	3235.9
412	565.246			5.31448							1972.07	2238.43	1966.04	1928.8	1806.63	1650.39	292.68	363.81	384.671	332.237	337.651	323.69	607.758	577.986	590.786	1538.18	1589.6	1678.13	2637.05	3169.77	2951.43	3241.43	2899.6	3204.67	1602.15	1524.61	1505.7	1503.92	1429.44	1415.88
179	341.123			5.33543							2522.82	2178.65	2133.9	2668.11	3365.49	3510.42	124.865	117.768	183.925	155.659	220.481	214.86	550.058	516.917	871.055	2763.05	3166.51	2277.28	1857.56	1497.37	1234.69	1917.63	1781.14	2141.97	1396.33	1224.27	778.848	1660.59	1213.14	1209.74
411	431.192			5.34592							16717.3	17220.4	15028.2	15433.4	15100.5	13964.2	6100.35	5873.41	5567.14	5175.34	5081.15	5103.9	5836.84	6094.89	5714.62	10688.8	11026.4	11458.5	15247.4	15106.7	13629.3	15234.1	14136.9	14750.2	10356.1	10322.6	10590.9	10134.4	10606.7	10445.6
180	429.103			5.3564							1098.43	1566.2	1241.44	874.97	1183.41	931.29	15.105	72.4389	33.0782	13.4604	2.39411	11.3713	964.999	1073.73	969.317	1408.89	2017.56	2270.22	1392.8	1854.14	1448.39	2840.08	1453.42	1661.3	1015.47	1050.6	1216.75	933.93	1254.52	1243.67
410	491.176			5.37737							2517.47	2606.28	2312.29	2769.77	2925.31	2772.02	6021.83	3969.1	4435.7	1383.49	1382.05	1453.07	1085.18	978.604	904.943	1349.28	1533.09	1469.98	1550.25	1491.88	1439.66	1703.21	1577.31	1678.84	1739.35	1693.05	1771.67	1631.79	1744.08	1759.16
181	461.166			5.41928							24900.1	26414.9	25508.3	27335.9	26903.7	26301.5	29072.2	26073.1	27164.5	14377.7	12729.5	13519	12911.1	14386.6	11553	18142	19751.1	20732.3	23832.5	25504.9	23579.3	25627.4	23690.3	21797.3	17959.5	18154	19003.1	17455.4	19192.2	19117.1
182	358.129			5.41928							75.0554	139.414	113.905	232.645	261.796	211.525	36.2165	24.2872	22.864	1256.09	1246.27	1214.04	9306.55	9255.07	8943.83	310.244	357.318	923.01	232.496	220.296	209.706	215.598	213.377	227.318	2008.99	2002.26	2042.78	2016.06	2010.24	2023.43
409	560.082			5.41928							2893.2	3029.39	2913.33	2917.5	3042.2	2956.52	3679.24	3479.13	3840.64	1635.95	1506.86	1562.71	1507.92	1522.39	1298.71	2056.35	2107.93	2093.23	2574.48	2790.94	2586.9	2776.83	2620.28	2434.19	2031.74	2010.32	2052.44	2110.7	2012.44	2081.4
408	553.193			5.44025	Dihydroferulic acid derivative	195.066	343.118				11758.6	11865.3	10311.4	12969	13951.9	14130.3	258.82	208.837	228.943	1822.74	1622.9	1650.6	5373.56	6106.82	5667.44	7609.97	8351.2	7872.54	8813.12	8271.32	7652.8	8627.37	8722.24	9079.49	6815.9	6756.72	6755.93	6543.28	6802.48	6973.92
183	449.108	449.108	C20H20O9+HCOOH	5.45073	Resveratrol-O-glucuronide, cassiaside, formic acid adduct						1906.89	1960.55	1802.36	2015.49	2082.98	2045.31	19747.6	20094.1	22002.9	9102.36	9572.96	9891.61	5760.51	5165.64	5974.8	3740.62	3014.28	3275.93	2107.58	1884.14	1793.95	2004.74	1708.89	1748.07	3487.71	3361.55	3184	3465.54	3113.99	3174.02
184	335.077			5.4612							210.42	442.35	841.694	364.29	425.087	442.223	4040.7	4652.08	5211.95	12348.7	13708.3	13624	5033.91	4343.73	5053.24	1054.73	584.784	723.733	195.353	216.774	210.127	191.879	161.984	182.46	1503.66	1419.5	1326.67	1483.5	1344.53	1358.26
407	389.181			5.4612							13502.6	13933.9	10817.2	7704.28	8260.23	7963.39	1189.48	1033.86	1019.97	642.1	624.94	549.677	1430.56	1937.52	1806.3	3224.85	3544.95	3844.19	6895.32	5896.4	5035.44	9126.94	7669.87	7824.38	5741.17	5681.14	5977.46	5534.3	6035.62	6155.09
404	863.18	863.182	C45H36O18	5.48217	A-type procyanidin P3						2148.68	1937.54	1466.45	1783.5	2177.97	2296.88	57706.5	39953.8	42581.1	10407.7	8260.54	8187.31	3978.92	4994.17	4030.02	2413.61	2916.95	3148.26	3128.76	3041.3	1891.45	3183.45	1957.09	2403.34	4603.4	4844.14	5795.13	4359.64	5937.74	6242.73
185	339.108	339.108	C16H20O8	5.48217	Linocinnamarin (methyl coumaric acid glucoside)	177.055					1178.67	2296.43	2487.51	2372.26	2127.99	1799.74	1559.03	1292.11	1202.45	1641.91	1711.12	1729.66	18212.6	13207.7	21815.9	36459.6	35359	34828.4	1367.3	1535.44	2205.79	1530.35	1919.86	1459.36	4705.54	4710.03	4735.59	4452.1	4211.35	4260.49
406	865.196	865.198	C45H38O18	5.48217	Procyanidin P3 type						37673.5	31240.9	28722.4	33696.7	36732.3	42760.1	1.01084e+06	953820	1.06996e+06	187975	189074	188015	92483.5	83399.9	95204.3	54603.1	42887.2	46396	47720.5	44677	38689.1	46654.3	34247.2	34749	106742	103471	98076.9	105459	95153.8	97182.3
186	865.495			5.48217							8.91466	0	0	10.2975	12.4512	47.4638	23928.8	21462	24307.2	2846.75	2776.26	2741.99	993.091	748.261	953.045	208.327	69.5453	91.4021	94.2381	22.7872	27.1407	30.1002	21.503	19.0186	1192.58	1033.11	1024.65	1244.09	906.769	949.275
405	771.196			5.48217							3697.79	4346.82	4252.93	4094.05	4466.25	4913.07	223.666	217.075	254.714	98.773	72.7546	176.773	439.032	387.893	423.215	1851	1774.39	1277.14	1810.78	1532.87	1802.08	2399.6	2786.77	2717.85	2463.63	2388.99	2263.5	2366.35	2231.92	2295.16
187	297.097			5.49265							2342.99	2359.45	1991.1	1684.43	1749.36	1790.46	3262.42	4227.17	4588.44	3655.57	3637.66	3382.42	2538.63	2612.58	2737.16	2566.57	2848.59	3016.18	3365.59	4206.17	3332.64	4986.91	3587.12	4021.23	2255.12	2171.02	2157.36	2187.83	2140.24	2199.26
403	333.112			5.50313							2118.26	2343.42	2354.66	1860.87	1734.72	1650.85	237.776	211.333	142.983	701.009	818.635	789.755	1504.86	1412.85	1419.54	2382.49	2638.25	2948.54	2652.68	3488.74	3323.93	3370.95	3148.22	3524.52	1752.7	1711.3	1653.5	1715.71	1667.09	1718.79
402	485.223			5.51362							3790.62	4725.94	4211.78	4039.11	3967.27	3555.91	2420.44	2153.04	1872.21	1456.53	1523.68	1491.52	2020.01	1875.35	1490.43	2604.74	2872.58	3060.62	3945.22	4798.49	3786.37	4438.99	4158.07	5220.14	2868.05	2845.13	3005.25	2794.03	3023.31	2994.12
48	427.182			5.53457	Unidentified						28195.3	29481.5	25142.5	26769.1	28045	27955.3	32243.9	28047.5	32271.2	30599.9	29963.2	28971.9	22871.4	25797.3	22892.6	28944.5	31970.9	31365	32644.8	36530	31729	38597.6	32472.3	35786.8	24225.5	24123.3	24069	23679.7	24627.2	24460.5
21	759.378			5.54505							7802.04	7471.48	7176.35	6832.55	7349.88	6874.57	132671	101220	115500	95113.8	91840.6	95264.9	59400.5	64922.3	56125.9	42912.6	48554.4	50805.2	35830	40396.8	35978.4	19928	18707.1	20078.5	26729.5	26343.5	25353.4	26356.4	25233.6	25545.1
188	526.098			5.54505							2683.81	2579	2316.38	2359.02	2457.7	2480.94	2667.95	2626.85	3037.46	1882.41	1994.82	1994.51	2191.73	2013.71	2319.76	2270.88	2187.04	2189.78	2384.9	2690.83	2604.46	2817.72	2597.52	2592.16	2072.91	2068.62	1911.01	2254.67	1895.31	1875.23
400	505.189			5.54505							2031.69	2202.51	2020.67	2323.43	2579.15	2473.22	5418.8	4452.73	4677.29	2712.92	2549.5	2341.11	2847.85	2977.4	3363.42	2352.26	2700.74	2783.62	2892.53	3066	2498.38	2708.33	2438.5	2430.88	2103.89	2139.63	2132	2131.17	2164.31	2174.02
401	731.274			5.54505							3306.88	3431.52	3291.42	4438.12	4563.61	4517.45	0	0	0	71.0577	80.8954	124.713	343.733	280.258	314.618	1345.03	1323.77	1262.84	1714.78	1557.19	1698.77	1699.89	2010.44	1926.88	1829.66	1781.94	1676.54	1780.24	1571.94	1618.78
189	459.151			5.57412							864.061	1079.08	1031.42	1252.29	1300.35	1289.14	386.437	233.691	199.539	792.3	768.79	753.975	7490.04	8414.33	8950.13	946.795	1343.71	990.806	1283.6	1327.35	1027.46	1849.42	1692.04	1710.66	2126.75	2113.58	2413.37	2124.07	2361.95	2401.59
399	553.192			5.5846	Dihydroferulic acid derivative	165.055	195.066				13274.2	13717.9	11048	14115.7	15806.1	14628.5	1731.47	1894.08	1582.03	4023.05	3603.33	3678.62	7902	8567.43	7633.13	9660.76	10822.8	10254.9	10336.7	10749.7	9115.52	10536.7	10622.1	10982.2	8247.74	8381.71	8613.25	7942.65	8679.22	8729.53
190	1153.25	1153.3	C61H54O23	5.62652	Procyanidin P4-type						10315.9	7198.35	7006.93	8822.23	9249.77	11989.8	500947	457096	517934	58677.8	67190.1	61947.4	27747.1	21805.3	28632.5	12565.2	7959.65	9057.26	8842.07	7371.03	7310.14	8127.85	4937.15	4491.26	39530	36649.1	32005.9	39953.6	30534.5	31056.2
22	711.357			5.64748							5212.74	5879.76	4998.43	3691.85	3974.39	4236.18	15915.1	11014.6	12575.3	16002.2	14704.9	16514.6	17993.8	20978.5	17893.6	21145.5	24063.5	23958.8	24512.5	30642.7	26123.8	15157.9	12350.4	14716.5	9546.08	9335.35	9464.93	9421.69	9435.87	9652.05
398	387.165			5.64748							9937.23	10906.6	8589.88	6580.63	7087.69	7044.04	1468.06	1151.45	1162.99	408.022	375.461	355.378	648.337	769.821	669.614	2261.5	2602.55	2433.3	4350.05	3579.08	3207.78	5407.84	4989.71	5550.53	4215.76	4308.53	4585.94	4127.26	4652.03	4721.5
397	283.082			5.6894							2551.4	2651.45	2113.55	2811.91	2879.3	2700.04	637.255	669.657	640.327	567.524	544.971	611.657	897.849	919.637	840.632	1358.39	1413.6	1452.71	1611.3	1667.65	1252.81	1485.52	1459.01	1498.73	1378.23	1382.34	1419.08	1350.3	1449.56	1455.4
191	757.253			5.71037							2672.65	2971.54	2820.13	3371.89	3414.09	3167.94	0	0	0	0.0310652	0.000929731	0.0323948	164.772	170.708	207.384	1889.51	1674.68	1663.06	3769.26	2687.58	2726.83	2718.37	2749.31	2764.1	1855.69	1907.71	1901.62	1858.05	1790.57	1842.8
396	720.16	720.158	C75H62O30	5.72085	Cinnamtannin A3						11546.8	6087.38	5261.79	7745.6	8085.56	12514.3	585625	474311	567699	52193.4	64457.3	54188.1	22621.1	18134.8	22933.1	7236.3	3989.65	4646.62	5654.82	4526.58	4095.54	5108.33	2529.8	2154.55	37814.9	35024.1	32478.9	40184.9	31068.4	30635.4
192	539.216			5.72085							2799.27	2820.55	2661.11	3090.49	3402.17	3288.85	9000.06	8600.49	8989.63	7106.72	6874.86	7099.72	6304.59	6037.29	5743.77	4190.74	4184.28	3954.49	3884.91	3823.83	3609.77	4011.28	3992.29	4333.41	3391.15	3436.51	3546.19	3440.39	3572.58	3588.52
193	441.197	441.197	C17H32O10+HCOOH	5.78373	1-Hexanol arabinosylglucoside, formic acid adduct	101.024					37671.3	40514.9	33929.1	37204.5	39235.9	38097.1	19073.6	17783.8	19909.5	24818.2	24367.7	23822.7	24071.9	26922.9	23465.7	30985.6	34772.5	35249.6	34899.3	39493.4	34173.5	43981.3	35841.2	40620.8	27980.4	28060.3	28519.5	27262.7	29141.3	29017.4
194	321.155			5.78373							978.252	1020.45	805.061	908.07	975.054	885.199	3963.28	3714.81	3556.92	992.659	1033.86	1000.6	584.137	639.167	535.666	594.809	634.067	630.499	806.941	818.404	659.155	797.573	723.321	772.356	789.007	796.146	833.774	798.073	863.085	886.66
394	540.114			5.78373							4000.27	4120.52	3588.76	3815.14	4091.46	3870.1	1792.29	1875.41	2190.83	2587.44	2620.65	2594.61	2446.06	2503.37	2395.28	3098.26	3135.27	3163.45	3142.72	3617.23	3482	3919.82	3467.22	3703.88	2693.2	2760.02	2617.71	2967.75	2593.34	2547.57
393	889.439			5.7942							5282.41	5728.81	6974.99	4743.69	5362.9	6233.71	1536.71	894.956	872.493	1505.25	1231.94	2046.06	2074.97	2849.59	1868.7	3872.38	3596.27	3700.29	5887.13	7283.95	6390.57	10423.7	5887.59	7019.14	4419.35	4358.29	4412.27	4227.15	4498.94	4397.33
47	759.378			5.83613							8175.35	8792.8	7838.18	6345.51	7012.13	6693.38	28598.8	20335.2	22216.8	15732.7	16273.6	16512.5	14537.2	16722.1	14964.9	17040.5	19315.7	19309.9	21628.6	26804.1	22816.2	12005.4	10831.1	12458	10896	10867	10802.3	10723.6	10803	10729.4
392	787.264			5.84662							8569.07	9818.29	8102.74	8299.36	8520.1	8553.05	109.15	73.1477	80.6672	10.6963	10.8965	12.5437	264.691	286.255	291.279	3613.89	3480.1	2985.03	5822.01	4769.97	4882.43	6157.2	5993.03	6413.86	4481.24	4327.82	4381.87	4406.12	4410.81	4302.5
195	307.139			5.85708							6873.94	7342.86	6061.53	5691.44	6234.84	5674.67	12449.1	11659.8	12441.8	4977.32	3863.52	3775.13	3899.17	4700.45	4133.74	5517.17	6593.09	7021.24	8371.95	9118.99	7358.03	8648.68	7737.94	8411.3	5263.44	5383.76	5685.24	5415.2	6124.06	6131.78
196	743.383			5.85708							2942	2730.48	2751.45	2873.17	3096.71	2992.79	5024.69	3788.17	4266.3	4576.48	3967.05	4265.39	2818.82	3165.44	2854.49	2731.49	2918.94	3130.61	3411.55	3754.46	3407.45	3341.67	3119.09	3273.11	2689.62	2643.45	2567.19	2573.06	2522.21	2557.52
391	539.216			5.85708							1719.48	1874.48	1579.42	1878.59	2034.34	1967.04	3535.79	3222.32	3360.1	3844.39	3670.58	3696.37	3577.81	3821.52	3528.93	2293.89	2433.29	2332.76	2205.32	2170.37	1892.64	2177.36	2072.59	2219.22	2028.33	2055.22	2046.62	1933.14	2044.25	2043.61
390	507.156			5.9095							2064.77	2410.64	2155.75	2515.62	2527.47	2489.04	1416.82	1417.89	1349.43	1027.38	1019	945.336	1285.44	1305.87	1309.05	2430.15	2728.63	2226.48	2204.44	2272.67	2192.66	2390.35	2462.41	2313.73	1781.94	1679.44	1691.58	1665.15	1650.62	1688.07
197	585.218			5.93045							6810.69	7183.51	6084.64	7353.51	7532.27	7610.86	12397.9	11644.5	12151	12052.5	11362	11838.1	11745.4	11938.5	11361.1	8907.33	8472.98	8264.08	8572.13	7818.6	6987.84	8064.7	7098.37	7627.37	7199.66	7119.56	7136.08	6955.47	7297.01	7157.22
389	615.228			5.93045							2360.89	2582.38	2176.17	2528.45	2569.91	2430.24	2422.71	2109.15	2320.63	1621.11	1362.48	1422.23	1529.33	1842.4	1661.1	2175.37	2193.19	2325.9	3042.06	2923.81	2569.69	2728.28	2391.47	2497.81	1813.88	1806.33	1884.37	1789.47	1899.82	1962.19
46	461.166	461.166	C19H28O10+HCOOH	5.9619	Phenylethyl-O-pentose-hexose, formic acid adduct	89.0242					37395.5	38868.8	32947.6	33990.4	35733.8	34127.3	227531	151984	163802	42253.8	45017.5	46392.2	31757.8	29649.6	28370.9	35700.8	33715	33917.3	40201.4	37914.8	31055.3	35676.4	32021.2	33896.9	38444.6	38052.5	37219.9	38680	38506.2	38303.8
388	560.083			5.9619							4386.47	4265.98	3900.44	3773.31	4067.26	4019.96	17040.9	14286.5	15817.9	4102.17	4623.67	4769.59	3159.99	2623.94	2846.75	3781.29	3285.21	3405.5	3883.41	3878.09	3666.11	3596.32	3619.27	3455.49	3982.03	3963.74	3500.33	4269.29	3485.05	3501.71
198	307.139			5.97237							3225.63	3336.61	2788.41	2772.78	2675.16	2587.36	10513.9	12015.3	12641.9	3728.61	4024.83	3443.79	2981.99	2856.33	2589.22	2902.15	2943.05	3004.24	3303.58	3474.63	3284.31	3268.51	2986.88	3172.5	3042.4	3008.31	3061.33	3070.26	2894.37	2896.4
23	407.172			5.99097							1934.32	2201.07	1810.11	2557.66	2746.06	2611.28	640.662	439.499	462.009	2279.08	2219.36	2211.38	3016.07	3397.35	3106.72	2571.87	3024.58	2691.58	2259.66	2316.43	1902.6	2404.08	2430.71	2476.76	1838.1	1842.42	2108.5	1790.92	2012.49	2051.85
386	622.134			5.99097							1892.94	2038.54	1672.14	2364.41	2568.12	2446.66	306.583	336.585	302.051	2141.9	2065.77	1920.59	2554.57	2865.43	2663.71	2027.93	2471.49	2282.67	1812.08	1820.89	1624.41	1978.43	1950.5	1910.1	1588.47	1629.72	1806.1	1566.68	1715.25	1754.48
387	523.218			5.99097							5410.1	6309.81	5017.4	6829.6	7626.08	7201.94	1088.83	720.986	819.764	6079.5	5607.81	5443.74	8224.98	10542.6	8516.55	7649.61	9904.91	8796.04	8543.43	8593.86	6463.84	9186.21	7943.2	8845.33	5290.54	5329.02	6301.45	5078.44	6381.36	6408.22
199	491.177			6.00143							1544.66	1589.7	1375.95	1892.22	2010.59	1797.99	19040.6	10985.4	12347.9	2855.75	2808.96	2972.78	1697.53	1803.5	1521.82	1639.91	1739.1	1706.48	1734.04	1639.82	1373.31	1560.25	1381.71	1577.38	2186.31	2127.75	2229.06	2064.89	2332.61	2300.62
385	641.268			6.04337							5672.22	6418	5659.23	3856.9	4086.65	4012.28	2125.47	1313.6	1435.27	4476.6	3945.83	3856.24	7958.69	8564.01	7020.26	7629.34	8226.12	8069.01	9997.47	11502.1	9044.17	14070.9	12211	13196.9	5787.07	5721.4	6166.61	5787.76	6125.69	6105.11
200	509.222			6.05385							18014	19029.7	17203.3	12232.6	13317.4	13021.3	11346.1	9098.11	9157.24	9734.25	9218.44	8073.62	11392.7	15100.5	10585.1	19297.1	23550.6	22037.5	36961.1	40744.4	31064	43607.2	37214.8	40246.4	15446.2	15483.2	15850.6	15232.8	16123.1	15918.1
384	627.23			6.05385							1223.28	1385.55	1267.69	1619.94	1737.97	1679.49	1099.7	777.018	766.583	756.479	761.651	732.242	17597.3	12529	20070.7	11490.8	5286.44	6049.56	1624.33	1554.52	1389.09	1625.72	1655.92	1542.67	4439.99	4445.05	4336.2	4524.68	4132.01	4200.88
201	439.181			6.0748							1645.47	1749.15	1507.6	2104.66	1994.58	1828.22	4920.45	4225.28	4378.65	1708.6	1847.13	1918.34	1553.3	1590.17	1348.8	2028.98	2107.74	2025.21	3145.87	2593.9	2496.27	2293.85	2189.94	2055.79	1652.08	1619.83	1669.59	1690.28	1589.22	1633.56
202	567.208			6.14817							8470.67	8564.38	7311.81	7642.87	7768.67	7940.45	3254.91	3044.49	3069.1	6895.75	6748.1	6278.66	11616.5	10818.2	10977.5	9043.6	8414.63	8731.61	11039.9	9883.76	9758.14	8901.22	8134.72	7941.86	7828.63	7805.85	7504.91	8014.12	7222.17	7291.17
203	643.278			6.14817							5477.92	5918.47	4668.18	4197.67	4552.7	4623.78	1047.56	773.74	800.358	1422.76	1148.35	992.641	2231.29	2557.91	2244.38	5247.7	5475.07	5172.73	10132.5	8252.28	6241.5	10608.9	8224.83	8480.16	3787.14	3821.4	3967.8	3726.65	3944.34	4009.17
382	574.098			6.14817							3835.99	3820.38	3252.94	3284.97	3621.64	3483.61	8171.28	7683.67	9035.48	2782.05	2808.19	2703.14	1880.92	1868.42	1748.01	2324.99	2411.68	2540.16	2825.26	2935.58	2641.02	3182.23	2786.87	2826.94	2614.22	2596.63	2596.98	2823.74	2501.13	2541.1
383	475.182			6.14817							27056.5	28094	22997	24543.6	25946	23889.8	66608.7	57772.7	62253	20378.9	19182.7	19574.1	13971.4	14689.5	11986	16211.8	18207.3	18935.8	20424.3	20858	17015.7	21961.4	18643.9	19437.6	18896.6	19329.4	19947	19149.2	19985.9	19870.7
381	609.145	609.146	C27H30O16	6.19008	Quercetin-O-rutinoside	300.027	301.034				29437.3	29761.6	26152.7	33297.2	38382.3	38560.4	237914	295853	309007	88291	91110	89731.1	54730.6	53468.4	57095.7	34783.7	28950.3	25316	21404.9	19134	21402.5	24016	21630.2	27284.2	42111.5	40924.4	38848.7	42678	38354	38970.7
204	708.061			6.19008							3468.63	3481.52	3114.68	3755.39	4421.67	4372.85	22090.4	27834.5	31184.9	8783.17	9021.61	8931.08	5312.68	5025.61	5547.1	3503.15	3036.61	2736.09	2316.82	2147.49	2379.97	2667.41	2437.37	2981.06	4337.12	4334.99	3984.32	4720.7	3921.86	4060.48
380	699.247			6.19008							2954.21	3277.8	2685.8	2867.92	2980.7	3065.75	670.835	699.823	673.599	2243.04	2216.84	2274.31	4641.85	4285.91	3959.51	4159.88	4024.1	4122.43	4885.55	4512.93	4284.7	3907.43	3642.94	3682.39	3110.86	3023.24	3059.39	3179.32	3067.51	3109.42
205	509.224	509.223	C21H36O11+HCOOH	6.22153	Linalool oxide primeveroside, formic acid adduct						26371.7	27419.9	23780.1	17725.9	19199.1	19447.8	50437.3	38612.6	41203.5	26606.1	22702.7	19652.3	22715	28491	20173.1	41023.1	43894.3	42327.9	65568.4	70597	51131.2	66824.9	57376.3	58363.2	24861.2	25414.9	25668.1	25149.3	25631.3	25807.2
379	377.181			6.24248							4096.64	4413.07	3938.49	4330.21	4493.5	4475.55	587.831	672.868	647.689	722.968	659.959	640.165	1635.93	1858.09	1817.71	2714.55	3111.02	3073.46	3099.48	3003.71	2744.74	3235.18	2962.13	3397.38	2360.55	2503.84	2578.9	2374.56	2681.42	2695.96
378	479.249			6.25297							3069.65	3483.48	2920.86	1794.95	1952.28	1929.95	9969.36	4855.3	4108.93	9485.62	7879.48	9379.26	7300.85	9597.8	5357.67	8540.65	8459.61	8735.9	9733.27	11062.7	7302.42	10384.1	8132.67	8116.3	4575.36	4622.75	4720.25	4539.69	4702.62	4822.8
24	567.208			6.30538							6955.9	7642.18	7208.37	10817.5	12135.1	12053.8	2486.99	1531.21	1808.55	125321	122355	124050	176120	185043	179563	50763.1	32196.4	36700	8663.75	8634.94	7523.22	9032.43	8076.81	8489.91	50311.3	50536.1	50597.9	50485.2	51696.2	52680.6
377	666.123			6.30538							566.008	581.518	639.807	967.363	1031.1	1073.32	586.887	795.243	837.249	6500.95	6923.79	6779.39	7449.44	6696.45	7496.72	3398.55	1962.16	2204.29	442.339	441.073	551.604	492.318	496.754	449.779	3483.66	3413.39	3013.78	3793.94	2938.93	3052.73
45	463.088	463.088	C21H20O12	6.32633	Quercetin-O-hexoside						983.234	1113.02	849.724	1045.99	1199.39	1568.36	344674	435638	459218	162579	171095	178050	103466	92193.6	112090	24139.1	13895.2	16608.1	1175.24	1214.59	764.187	1600.95	1004.51	1183.84	44794.2	44138.4	40691.4	46277.1	41327.4	41823.8
44	727.388			6.32633							9108.9	9222.04	8894.83	8077.93	8640.18	8578.17	8973.58	6056.34	6118.69	3302.02	3519.21	4147.63	2912.94	3657.15	2729.68	4133.55	4719.34	4815.32	6107.44	6653.21	6184.78	9579.91	8192.5	8413.59	6399.57	6424.98	6760.21	6305.58	6981.78	6995.56
206	562.004			6.32633							7.50953	6.56061	0	18.691	27.2191	75.3225	23642.3	28998.5	32598.4	10043.5	9774.7	10171.4	4939.84	5061.59	5523.74	1881.15	1255.88	1467.11	0	0	17.6678	4.59851	0	0	3307.57	3383.11	3106.21	3630.85	3174.87	3296.77
375	300.027			6.32633							0	0	0	3.53691	3.38747	13.4441	10760.3	14567.5	14849.3	5072.73	5465	5794.1	3274.15	2824.32	3484.88	762.966	433.713	526.858	0	8.20231	0	0	0	0	1399.92	1377.25	1233.69	1464.26	1253.53	1250.61
376	463.308			6.32633							0.0357195	0.244096	0	0	0.0814458	0	9151.12	11966.6	12893.8	4445.13	4923.6	5116.36	2644.99	2139.79	2725.84	126.364	0.328043	9.69385	3.50324	1.37823	0.262594	1.50687	0.612139	1.84269	614.002	515.736	491.529	689.501	446.502	448.252
207	297.097			6.33682							428.147	481.865	413.664	498.101	553.78	491.364	0	0	0.28305	9313.65	10545.6	10212.5	14169	13937.2	14454.3	718.331	498.596	411.645	247.515	319.395	270.21	367.102	242.262	300.36	3244.07	3163.74	3168.16	3277.04	3217.99	3207.53
374	577.134	577.135	C30H26O12	6.3473	Procyanidin P2 type						5777.09	5416.28	4892.2	4869.05	5250.76	5617.58	116962	102645	118904	20870.9	21529.1	20937.7	11556	10175	11540.9	8996.23	7852.51	8425.03	8106.64	8305.01	7203.72	8840.45	7099.56	7097.22	13091.3	12473.6	11781.7	13336.1	11704.4	11782.8
208	489.194			6.35778							1218.27	1379.46	1151.02	1115.83	1226.83	1163.95	3102.97	2292.83	2595.02	1390.25	1358.02	1154.93	1579.02	1428.65	1531.42	1972.63	1823.68	1877.14	2130.63	2517.26	2460.8	2253.27	2141.33	2216.88	1554.79	1514.61	1365.49	1549.24	1353.45	1347.81
373	523.235			6.36825							5632.34	5745.79	5018.55	3768.03	4234.01	4029.48	2567.24	2090.45	2183.76	3869.39	3455.6	3620.89	4813.03	6241.58	4585.19	7210.54	8205.55	7957.14	12555.4	13427.4	8947.66	15136.1	11890.9	12437.2	4953.35	5039.8	5248.93	4929.75	5495.49	5534.21
25	463.088	463.088	C21H20O12	6.4078	Quercetin-O-hexoside	300.027					3409.78	3484.07	2837.41	4693.72	5125.88	4974.54	435887	472239	504330	210161	218311	204681	121972	119867	123664	32190.4	21599.3	24619.7	2760.25	4091.87	2791.08	3671.25	2717.76	3185.36	57773	56023.6	60606.2	58729.4	57382.2	59007.4
209	463.308			6.4078							0	0	0	0	0	0	12354.2	14108	15150.3	6232.47	6481.21	6163.43	3403.99	3185.26	3439.99	299.633	86.2364	112.483	0.351956	0	0	0	0.00966973	0.335963	1008.01	893.986	1092.07	1072.12	1015.01	1089.51
210	562.004			6.4078							301.843	326.33	260.981	558.374	521.377	475.605	33138.1	30782.5	36130.9	15820	15086.5	13822.6	8162.88	8935.38	8239.05	2523.74	1957	2199.78	242.884	411.521	228.794	355.639	253.091	307.938	4490.36	4494.1	5018.07	4715.94	4748.31	4883.73
211	271.024			6.4078							35.2061	46.7184	29.3995	75.1696	72.4733	81.116	7172.31	7689.96	8006.74	3432.1	3493.89	3324.87	1958.48	1939.7	1916.77	477.002	343.421	379.687	33.6321	47.4753	40.7931	56.8244	38.467	47.4814	859.619	821.205	915.68	884.846	869.517	910.641
370	463.473			6.4078							0	0	0	0	0	0	6739.7	8073.88	8659.26	3396	3600.94	3400.33	1828.89	1658.22	1862.85	84.8147	17.8567	24.2282	0	0	0	0	0	0	409.525	339.623	435.967	450.163	380.387	396.647
371	300.027			6.4078							99.7779	104.371	90.0093	153.871	170.124	157.706	13990.3	15847.7	16808.6	6744.97	7146.22	6659.79	3918.81	3774.49	3945.69	1019.1	634.223	744.904	85.2253	146.121	85.3141	113.399	89.8136	98.7216	1732.53	1699.72	1760.68	1802.14	1693.24	1768.79
372	441.196			6.4078		151.003	243.019	255.03	271.025	300.027	3788.22	4729.56	3806.5	4147.93	4164.49	3708.26	2793.28	2368.97	2184.27	2114.7	2176.57	2050.96	2373.41	2420.22	1963.23	3053.1	3185.42	3476.42	4046.97	4146.33	3619.91	3547.03	3401.33	3916.67	2595.69	2626.52	2666.36	2568.95	2631.07	2702.28
212	461.072	461.072	C21H18O12	6.41828	Kaempferol 3-glucuronide	151.003	243.019	255.03	271.025	300.027	112.855	185.969	113.011	220.201	267.813	227.882	25493.2	18447.2	21379	13145.6	10653.3	10755.8	6332.31	8312	6411.28	1710.08	1543.14	1707.08	151.986	216.888	125.755	210.792	144.137	208.859	2682.43	3032.66	3571.02	2660.84	3663.96	3853.17
369	567.208			6.41828							8524.76	9411.29	8644.01	9001.04	10752.7	9519.53	10965.5	8729.51	9439.31	8477.97	7936.1	7403.47	8091.36	8548.14	7371.02	9039.51	9904.97	9603.46	11775.3	11442.4	9268.71	11431.9	9836.23	10156.1	7425.46	7284.7	7683.22	7224.89	7638.86	7755.53
368	467.165			6.43925							4776.66	4822	4009.92	3687.45	4236.82	3929.24	4375.81	3943.48	4294.19	3166.1	3049.71	2996.32	2807.04	3011.49	2866.79	3252.04	3521.11	3764.99	3956.31	4821.3	3899.14	5113.68	4167.46	4596.36	3381.27	3367.91	3514.02	3414.76	3573	3612.5
213	713.264			6.50213							4755.75	5414.98	4197.32	4273.88	4365.63	4276.21	704.734	448.672	431.831	800.206	808.143	769.307	3469.3	3602.85	3222.71	5096.88	5031.8	5087.14	7150.44	5710.2	5135.93	6258.09	5610.66	6367.78	3902.7	3930.03	4074.69	3837.49	4153.12	4092.82
367	405.172			6.52308							2472.82	2759.95	2296.62	2347.63	2378.02	2329.94	1422.85	1274.48	1406.58	1230.33	1137.85	1073.12	1473.02	1545.33	1389.55	1278.34	1580.56	1530.64	2017.17	2161.58	1755.13	2059.36	1963.39	2132.93	1933.51	2002.65	2124.13	1926.29	2175.2	2174.69
214	771.386			6.53357							6312.53	6384.82	5800.29	6853.87	5877.6	6908.54	6138.49	5652.07	3664.29	17448.7	11079.4	13488.8	18300.7	20733.7	16516.3	15478.4	20005.3	19828.7	15376.4	14932.2	11694.7	13098.6	10324.7	11433.1	8137.76	8343.35	8657.6	8112.95	8730.8	8837.34
366	526.209			6.53357							1204.11	1143.99	955.438	376.23	448.501	665.269	18156	13007	11129.3	16107.1	16702.1	12308.7	4023.19	6439.64	4256.94	7417.58	5497.85	5254.64	18700.8	8686.93	3846.76	5333.58	3101.4	3148.75	2730.17	2776.39	2597.25	2818.38	2765	2771.57
43	743.383			6.55453							14213.3	14930.1	15188.1	14176.6	15728.8	18248.5	39165.4	25124.3	26199.6	13544.6	13304.2	14780	10056.7	13054.2	9284.34	10116.7	12160.7	12819.6	15558.4	17192.4	14919.6	19033.1	14807.2	15695.7	12392.6	12668.5	13223.5	12297.9	13525.9	13398.7
365	727.387			6.55453							13943.9	13587	17964.8	11506.3	13772.3	15589.9	23947.4	13825.6	13179	6827.32	6949.92	9047.63	5780.28	6876.25	4120.18	5763.7	7020.55	7152.24	10106.9	11922.1	12032.7	18651.5	12127.5	13212.5	9882.27	10153.6	10216.3	9966.66	10307.3	10330.4
364	347.169			6.56502							1026.7	1530.74	1008.85	1045.49	1017.03	931.256	1339.98	757.472	621.57	860.493	768.694	796.656	858.674	932.286	786.071	837.726	1066.69	1130.78	1100.02	1275.2	1268.98	1484.67	1440.43	1785.24	805.377	861.164	930.118	826.792	942.199	961.621
42	537.197	537.197	C25H32O10+HCOOH	6.5755	Isolariciresinol 9'-O-alpha-L-arabinofuranoside (lignan), formic acid adduct	359.149					49990	49852.2	41025.9	43044.2	46291.6	46492.4	71787.2	69114	74554.6	79012.8	75247.2	68073.7	57125.8	59157	53982.7	53807.9	60838.2	64689	72746.9	78854	64577.1	66438.6	52724.8	58216.9	45640.5	45742.3	45823.3	45154.9	47197.6	47460.8
41	636.113			6.5755							7113.83	7104.08	5848.27	6284.26	6849.03	6675.22	10276.9	10075.2	11631.4	11889	11716.6	10797.4	8912.91	9169.45	9387.24	7265.2	7810.25	8327.18	9168.49	9868.2	8330.05	8525.88	7027.42	7536.95	6660.16	6695.74	6478.73	6923.84	6555.34	6671.29
363	475.128			6.5755							4149.21	4468.41	3620.8	4284.92	4832.26	4739.85	1406.36	1021.05	1135.81	730.212	705.166	656.629	924.038	1148.22	1142.41	3099.34	3788.32	4264.25	2991.75	3908.04	3361.08	4493.47	3141.67	3410.68	2596.04	2574.17	2501.65	2579.39	2526.14	2547.38
362	445.117			6.58597							1968.75	2047.43	1673.46	1885.97	2080.24	1945.75	2918.01	2736.36	3015.34	2162.43	2293.08	2244.99	1759.27	1884.89	1836.62	1957.49	1791.27	2040.19	2087.3	2434.51	2060.64	2752.26	2168.41	2282.28	1799.67	1799.94	1803.74	1771.99	1747.66	1777.95
26	569.223	569.223	C26H36O11+HCOOH	6.60693	(2S,3S)-4-Hydroxy-2,3-bis(4-hydroxy-3-methoxybenzyl)butyl beta-L-glucopyranoside, formic acid adduct						9667.73	10961	10187.5	16261.5	17940.3	17442.3	3617.79	2348.83	2245.12	121312	121189	118311	150501	152110	152118	29439.7	19167.5	20013.7	8788.95	8759.28	7790.7	8320.57	8811.27	8697.43	39260.3	39579	39872.5	39548.1	40286.3	40531.3
215	433.077			6.6279							142.956	154.966	102.505	207.404	277.054	204.599	30968.6	38320.9	40954.2	13417	14881.8	15094.9	8047.24	7292.09	7904.76	1814.5	1249.78	1393.73	139.772	151.804	119.399	163.073	118.952	153.903	3520.92	3452.78	3250.88	3652.78	3254.11	3289.89
361	581.223			6.6279							455.227	582.033	529.879	498.109	534.511	514.378	3454.59	2395.24	2212.56	1086.12	1007.82	860.939	19240	21494	19045.1	1018.11	1042.4	1012.04	1008.53	847.411	684.082	954.725	888.234	860.558	4562.35	4782.66	5244.98	4604.21	5306.04	5421.45
216	521.24			6.65933							6600.07	7307.63	5967.47	4845.62	5004.89	4620.59	8382.89	5875.03	6400.39	9704.07	8783.73	9430.8	8819.92	10005.8	7806.82	13064.3	13392.5	13844.1	15546.6	18068.4	13226.4	19786.2	16898.4	17513.3	7599.93	7641.6	7843.42	7602.53	7737.39	7835.53
360	593.15	593.151	C27H30O15	6.66982	Kaempferol-O-rutinoside	285.04					22419.5	23291.5	20308.2	26167.1	29588.8	31471.2	178982	196187	215661	56595.8	57323.1	53589.5	36211.2	34890.5	37654.2	26961.2	26061.4	24763.5	16334.7	16395.4	19045.9	19226.4	16814	25185.6	32018.2	31686.1	30638.4	32739.2	31086.1	31292.9
217	692.066			6.66982							2381.11	2464.66	2088.44	2695.83	2990.31	3041.79	15110.1	16308	18759.7	5204.92	4851.19	4518.66	2994.82	3042.69	3038.22	2352.34	2330.15	2323.41	1545.2	1491.02	1715.07	1842.33	1656.95	2423.82	2853.06	2941.72	2876.4	3132.73	2911.75	2930.38
359	519.114			6.72222							75.3164	227.695	84.555	158.356	471.444	161.251	9.99134	5.32733	0	57.8949	47.0569	53.6982	17.2093	5.77073	2.71383	25665.1	31912.2	37024.7	735.734	889.657	206.142	901.247	416.371	465.928	71.1697	97.1627	296.396	78.6178	279.683	296.491
218	447.093	447.093	C21H20O11	6.7327	Kaempferol-O-hexoside	227.035	255.03				2661.14	3562.29	3056.33	4246.91	4967.53	4309.81	174740	206767	218801	104406	112085	111136	64194.7	58376.4	64177.5	25292.4	21472.7	25091.9	4368.65	5340.97	5802.61	5961.91	4013.39	4182.83	25403.1	24876.9	23785.4	25913.9	24063.8	24274.2
358	546.01			6.7327							219.5	340.207	292.724	395.955	505.487	393.654	13386.7	15933.6	17788.1	6616.1	6988.06	6802.1	3688.44	3229.85	3676.7	1908.17	1712.41	1936.37	420.288	521.926	577.443	563.968	396.293	415.931	1997.88	2047.55	1892.02	2160.03	1915.09	1950.01
219	523.221	523.218	C26H36O11	6.74318	(2S,3S)-4-Hydroxy-2,3-bis(4-hydroxy-3-methoxybenzyl)butyl beta-L-glucopyranoside						409.616	756.356	631.726	813.661	1160.36	1093.94	543.473	443.843	173.472	3978.82	1928.6	1803.12	3093.78	12454.5	7301.01	1466.09	2003.1	2050.06	1301.24	1295.85	891.812	1420.9	927.209	1386.83	978.78	1681.55	1778.61	1746.53	3412.45	3449.11
357	569.223	569.223	C26H36O11+ HCOOH	6.75367	(2S,3S)-4-Hydroxy-2,3-bis(4-hydroxy-3-methoxybenzyl)butyl beta-L-glucopyranoside, formic acid adduct	361.166	523.217				8936.16	9034.17	8299.67	12876	13654.5	14082	6339.17	6574.4	6793.3	70897.1	76819.6	75728.3	111846	103556	111889	21739.9	13922.2	14509	6627.95	6381.92	6530.78	7189.23	7189.73	7308.33	30361.6	30228.4	28630.2	30446	28713.3	28751
220	441.178			6.75367							4598.29	5940.56	4359.69	4463.96	4632.65	4317.97	4528.93	3786.97	4501.5	3768.01	3788.29	3160.09	4239.83	4688.93	3786.27	6909.89	6624.02	7049.9	12025.9	12435.2	10454.4	10571.7	8184.68	9993.78	4991.14	5214.31	5483.23	5052.23	5690.74	5687.23
356	622.135			6.75367							1649.39	1789.43	1455.05	2045.78	2269.51	2268.71	2370.09	2107.01	2097.65	9136.04	8204.46	7975.13	9324.93	10317.3	9198.16	2839.01	2371.13	2471.15	1569.62	1488.54	1326.08	1740.51	1417.02	1775.2	3478.43	3628.08	3646.44	3739.42	3750.15	3808.53
355	347.171			6.76415							9523.99	13428.9	9054.18	9221.67	8764.36	8502.62	9666.32	5519.3	4157.66	5584.03	4233.94	5444.2	8751.01	8378.48	5746.13	11716.6	13173.5	12698.6	12656.5	14042.6	13177.5	12400.9	12162.2	14236.8	7132.92	7322.71	7631.77	7171.7	7789.77	7879.2
27	567.207			6.77462							1981.14	2041.18	1626.72	1937.76	1959.87	1795.78	12179.6	11063	11990.7	122870	125164	121474	25817.7	23628.8	19538.3	4518.61	5301.84	5477.75	3445.76	3611.25	1787.93	3977.78	2710.54	3473.02	7283.17	6809.44	7777.46	6552.24	7252.17	7361
221	521.258			6.83513							4297.56	4364.42	3922.48	2111.87	2435.89	2475	22862.2	15526	15057.7	20072.3	16188.2	21566.8	10679.9	11123.1	8434.83	14547	11594	12835.2	14791.2	19225	13991.1	19997.6	17437.2	16778	7974.91	8242.98	7715.66	8231.85	6921.82	7105.51
354	519.243			6.83513							1874.75	2014.68	1714.63	1090.5	1248.66	1267.97	9110.73	5327.97	4813.44	5319.77	4483.45	4732.44	3944.9	4984.81	3293.57	5423.05	5727.52	6202.93	7531.45	9529.12	5784.41	10399.7	7685.67	8255.87	3236.95	3407.21	3531.65	3113.45	3546.95	3530.86
222	545.223			6.8561							3399.73	3705.84	2807.59	2195.3	2567.27	2552.86	3383.16	3724.46	3771.86	4289.42	3788.72	3300.72	2923.99	3111.1	2966.74	3056.27	2990.45	2960.7	4212.43	3091.38	2445.58	3286.89	2839.49	3066.84	2682.8	2801.11	2985.62	2720.5	2973.08	2991.63
353	839.33			6.8561							4605.92	5646.53	3529.14	6156.99	7311.28	7221.17	560.539	113.633	149.06	433.502	326.173	338.284	492.206	754.506	513.462	650.644	1068.31	1039.29	1162.43	1239.23	1027.97	1407.94	992.323	1197.74	2228.86	2314.11	3014.49	2258.08	3058.89	2993.39
223	405.175			6.87705							2538.14	2673.66	2186.55	1917.15	2270.51	2064.34	1240.2	1013.77	1105.56	684.019	615.444	614.306	680.563	804.737	679.442	885.472	1136.45	1137.72	1429.23	1579.67	1281.74	1661.24	1449.66	1624.26	1475.95	1477.25	1660.44	1479.73	1665.92	1698.15
40	519.187			6.89802							2882.87	3047.14	2836.07	2909.43	3347.82	3265.98	12373.3	8679.95	8629.88	2019.11	2034.35	2347.65	2480.74	2773.32	2490.71	3783.22	3134.13	3382.22	5077.8	4638.44	3842.36	6144.85	4761.4	5074.02	3540.72	3515.92	3563.72	3439.91	3681	3561.26
352	441.197			6.89802							7531.79	9618.13	7491.78	7448.95	8403.46	7541.16	12183	10639.5	10325	4240.82	4438.5	4115.9	4249.43	3974.29	3018.15	5453.44	5393.33	5590.81	7236.25	7673.54	6361.39	6452.59	5617.3	6186.61	5324.2	5206.63	5329.22	5312.86	5255.22	5180.73
351	415.196			6.95042							2970.83	3150.14	2491.13	2158.5	2582.34	2419.64	945.012	675.004	734.319	562.793	476.796	494.318	428.282	557.266	417.567	885.752	1230.53	1192.03	1873.97	2089.66	1623.34	3238.76	2393.72	2730.48	1403.1	1479.4	1675.73	1373.63	1748.33	1800.01
224	355.012	355.103	C16H20O9	6.9609	Ferulic acid hexose						2495.22	2676.76	2245.74	2152.87	2778.25	2505.71	244.929	245.614	250.775	715.902	677.596	578.288	702.844	730.199	617.338	920.903	933.912	1102.92	1106.06	1492.86	1081.27	942.724	913.997	1129.52	1091.08	1117.43	1183.66	1098.08	1230.31	1245.74
225	515.08			6.97138							2228.74	2089.94	1950.1	2546.64	2817.46	3045.64	30553.8	46468.1	52903	15117.1	19676.1	18429.8	13200	8430.17	13383.1	9152.47	5862.74	6449.58	1437.37	1660.47	2073.72	1912.52	1607.69	1649.48	11032.9	10211.3	7828.82	11700.2	7004.96	7236.94
349	949.104			6.97138							46.3172	67.9303	48.5144	207.672	215.874	210.479	35839.3	37178.3	42140.9	15535.8	15129.6	14989.8	9265.51	9901.62	9326.08	3771.97	2948.02	3411.09	28.9536	26.5896	42.5104	42.8598	31.1102	38.2679	5592.24	5839.85	5886.36	5890.56	5943.99	6162.75
350	546.009			6.97138							4619.69	5095.91	4129.94	5981.41	6811.74	5916.75	153701	146308	162124	68020.7	60625.7	61986.8	39508.6	44742.5	37795.2	24078.6	23606	25730.2	3399.23	4031.77	3850.27	4649.17	3422.88	4032.16	29348.5	31628.8	32848.3	31260.3	32397.9	33289.1
1	447.093	447.093	C21H20O11	6.98187	Quercetin-O-rhamnoside	255.03	271.025	300.027			36371.9	38808.2	33792.8	52300.2	58985.8	58795.6	2.38855e+06	2.77894e+06	3.03436e+06	1.06203e+06	1.12852e+06	1.12505e+06	690318	651936	701167	299906	246540	274847	27554.4	32659.6	34627.4	38580.9	27527.6	31786.5	398829	396264	372328	404259	372807	379470
226	271.024	271.024	C14H8O6	6.98187	Quinalizarin	79.019	242.019				530.253	541.567	484.314	711.586	773.502	771.672	45133.1	55444.2	59537.7	18666.4	20247.4	21148.8	12353.4	11060.1	12112.2	4686.82	3587.01	4020.27	377.639	437.996	417.391	503.339	373.499	452.917	6635.41	6483.45	6166.89	6788.15	6119	6231.39
38	447.368			6.98187							0	0	0	0	0	0	31850.8	42343.5	45422.9	13367.2	14891.9	15595	8521.82	7100.93	8280.38	2128.93	1321.77	1509.6	0	0	0	0	0	0	3374.08	3219.94	2946.93	3600.68	2807.84	2919.56
227	447.471			6.98187							14.5739	28.8147	31.0002	104.176	105.378	159.202	40054.8	49699.7	54134.6	18202.9	19579.8	19546	12029.5	10919.5	12028.4	5195.5	3573.57	4038.81	7.85702	4.78792	15.1307	15.2145	11.5327	8.73213	7160.39	7002.18	6503.7	7632.63	6327.94	6407.7
228	447.42			6.98187							0	0	0	0	0	0	18200.2	24325.7	26521.9	7823.15	8669.28	8757.83	5490.13	4609.38	5110.13	2129.49	1131.16	1354.76	0	0	0	0	0	0	3255.07	3039.75	2863.96	3495.84	2697.82	2721.95
229	243.029			6.98187							167.355	182.426	167.846	259.744	286.227	286.481	16431.2	20321.8	21795.6	6777.5	7387.31	7665.17	4492.46	4030.17	4442.64	1699.46	1277.25	1419.84	125.129	139.393	135.838	183.64	131.015	141.788	2408.71	2345.15	2203.25	2450.51	2208.42	2258.81
230	255.029			6.98187							173.424	178.677	165.502	270.751	321.053	322.868	14361.8	17691.8	19303.8	6582.01	7139.66	7240.77	4282.43	3839.07	4315.58	1686.28	1347.3	1503	149.953	166.478	182.205	217.689	156.151	172.642	2228.77	2152.02	2030.76	2239.35	2009.07	2071.53
231	302.037			6.98187							86.5709	99.7399	85.7987	140.291	152.184	155.429	8693.31	10826.6	11524.8	3584.9	3929.49	3987.22	2390.15	2160.47	2352.68	927.489	723.08	801.772	62.6533	72.4481	87.7951	87.3063	59.3955	71.8688	1345.3	1316.1	1263.01	1365.45	1201.05	1267.13
232	448.533			6.98187							0	0	0	0	0	0	9686.92	12784.8	13996.4	4076.01	4509.52	4664.82	2783.67	2306.49	2292.05	818.707	370.329	461.058	0	0	0	0	0	0	1352.13	1285.38	1258.51	1477.41	1173.35	1222.99
340	448.318			6.98187							0	0	0	0	0	0	12771.9	16611.7	17938	5575.56	6184.79	6374.2	3760.51	3151.47	3647.93	1198.19	673.432	819.644	0	0	0	0	0	0	1871.68	1788.03	1700.5	1959.65	1660.78	1714.85
342	893.175			6.98187							90.4356	78.9613	96.7659	117.447	427.287	602.513	34558.3	26735.8	28576.7	14138.3	10865	11574.1	5997.42	8829.08	5984.06	1483.64	1495.71	1775.34	46.8072	5.60018	1.09253	22.7298	30.6598	17.3402	2463.13	2729.51	3393.51	2323.16	3659.36	3904.52
343	510.086			6.98187							328.646	328.473	310.618	412.562	380.636	479.601	13582.8	29999.8	32870.8	6133.96	10082.6	9644.45	6842.71	3514.55	6281.15	3047.24	1529.21	1678.59	211.857	232.272	280.446	318.608	245.069	245.271	4408.26	3530.77	2500.54	4826.26	2403.9	2348.88
344	447.582			6.98187							0	0	0	0	0	0	29017.5	38529.3	41582.3	12220.8	13508.6	14046.2	8327.48	6973.41	7947.14	2401.79	1125.34	1489.29	0	0	0	0	0	0	3848.43	3667.08	3562.47	4148.97	3495.57	3558.39
345	445.077			6.98187							740.483	874.798	679.857	1024.46	1191.65	1077.65	43996.4	34621.9	37264.1	18719.8	14920	15487.7	9077.67	12389.2	9060.9	4359.38	5329.96	5821.92	705.687	788.791	618.445	870.485	622.765	825.637	5621.38	6459.56	7705.77	5597.49	7813.17	8286.02
346	895.493			6.98187							0	0	0	0	0	0	32871.4	42410.7	45070.3	12900.5	14030.6	14942.2	7502.32	6554.47	7095.51	692.717	137.074	234.418	0	7.20042	0	0	1.96737	0	1838.56	1728.73	1662.63	1986.89	1607.61	1669.57
347	565.028			6.98187							1005.67	1319.53	825.204	1374.13	1883.95	1409.2	109572	79367.9	79177.9	45785.8	31068.6	34250.2	19295	33028.1	19617	7280.22	11742.1	12849.5	1305.03	1511.75	790.429	1749.09	938.898	1480.81	10084.4	12078.8	17222.1	9061.73	18519.5	18827.4
339	205.086	205.086	C12H14O3	7.00282	4-Hydroxy-3-(3-methyl-2-buten-1-yl)benzoic acid	161.097	205.086				904.561	1001.68	876.729	828.748	1080.65	955.398	2447.8	1951.54	2060.75	867.536	787.454	799.237	654.673	739.045	633.435	698.224	888.401	824.679	1037.8	1136.51	802.456	1194.5	959.711	1152.8	732.917	774.609	801.505	721.876	827.535	818.504
233	413.145			7.00282							4720.35	4910.88	4531.59	4167.78	5095.25	5042.96	10252.2	9703.82	10403.7	3755.88	3873.57	3754.35	3279.3	2991.17	3148.14	3730.21	3681.55	3461.99	4388.68	4816.74	4140.25	5311.15	4420.85	4860.33	3619.77	3625.4	3486.05	3748.38	3430.18	3437.01
234	455.212			7.02378							2023.07	2299.99	1970.54	1540	1784.72	1653.06	1228.09	1273.83	1316.71	441.717	498.376	446.482	535.357	400.482	403.416	856.821	878.928	933.742	1134.44	1193.43	1040.78	1062.24	947.533	1032.75	975.203	980.473	962.854	1015.34	955.672	969.163
235	855.327			7.03427							14420.1	12843.4	11800.1	11349	13231.8	14371.6	536.404	652.816	575.679	1592.28	1736.97	1354.37	2414.66	2172.91	2318.75	1462.08	2295.54	2693.21	1612.42	2345.71	2403.67	2529.65	1798.66	1933.36	8175.61	8040.39	6981.59	8356.33	6521.67	6652.62
337	727.388			7.03427							3190.38	3291.81	3124.47	2056.31	2497.48	2240.24	4808.47	3367.14	3606.41	1460.28	1277.91	1409.02	1067.02	1138.44	820.492	1163.44	1267.93	1337.19	2220.43	2047.48	1923.99	2966.09	2630.7	2378.39	2195.78	2309.61	2347.38	2273.93	2358.69	2249.25
338	839.332			7.03427							43892.9	50719.8	32555.8	52156.9	62387.5	64329.6	418.939	260.983	192.212	443.985	364.397	335.242	787.041	1445.08	749.493	544.798	1368.15	1639.02	1077.54	1371.21	904.578	1808.55	1106.52	1318.2	14481.4	15568.4	19506.5	14517.6	20717.3	20751.5
39	743.382			7.04475							10665.7	11059.2	8946.17	10006	12221.4	11091.5	11197.6	7574.78	8223.83	4076.7	3681.86	3758.01	2907.96	3280.49	2632.6	3429.3	4024.4	4299.19	6011.24	5654.01	4876.89	7425.23	6867.01	7552.74	7112.04	7287.7	8173.52	7043.18	8142.08	8160.81
336	741.368			7.12858							2837.59	3259.91	2425.71	1977.43	2532.36	2328.61	2661.41	1864.07	2013.99	2178.37	1980.17	2061.99	2273.92	2829.95	2129.87	3715.45	4719.15	4554.33	5968.7	8429.01	6411.43	5074.3	3255.7	4518.16	3473.07	3561.49	3696.32	3434.12	3746.97	3672.54
236	539.213			7.181							4227.47	3966.29	3326.35	3748.42	4500.34	4552.27	8254.05	9979.98	8841.13	8560.32	8145.07	7770.04	5654.77	5527.12	5676.94	3503.84	3494.81	3727.08	3459.51	3838.99	3346.17	3473.71	2931.95	3221.75	3766.02	3705.16	3563.25	3786.2	3565.28	3626.33
237	785.399			7.21243							7061.98	7171.31	7338.47	6557.3	7020.3	7204.55	2126.41	2078.57	1354.34	12498.7	8933.32	10745.8	17290	18234.2	18392.2	18804.8	18169.6	19620.7	14050.9	16218.8	14645.6	14919.7	13050.3	14989.8	8444.72	8463.78	8197.32	8338.44	8245.6	8412.23
335	684.356			7.21243							5732.01	5761.48	5059.09	5644.74	5381.25	6244.04	5368.48	6201.12	3959.56	12990.4	8269.3	9479.2	14474.9	16926.5	13831.4	14210.3	17602	17823.9	13622.1	13953.2	10773.7	12386.3	9721.01	11184.7	6772.72	6952.06	7248.98	6906.71	7403.27	7515.95
334	551.211			7.2415							3533.11	3914.33	3305.04	2972.85	3394.94	3276.94	23546.7	17385.8	18387.2	13207.3	11584.2	11157.3	8466.34	9265.54	8019.48	4871.05	5137.98	5336.57	5861.92	6160.13	4821.19	6448.4	5343.24	5453.71	5156.9	5157.19	5705.99	5083.59	5704.06	5724.94
238	503.176			7.35678							1564.84	1806.15	1467.08	1589.42	1598.08	1544.76	2459.43	1967.38	1923.27	2795.22	2599.17	2601.45	2261.37	2757.06	2161.45	2687.3	2840.45	2849.55	3848.19	3911.42	2949.46	4963.11	3787.94	4203.65	1965.13	2013.51	2001.71	1976.04	2053.05	2064.01
239	537.197			7.3987							120.761	137.436	91.3645	121.25	158.684	150.043	27045.9	28179.5	30313.8	6928.24	6523.97	6331.28	1158.37	1072.09	985.835	474.147	458.745	488.439	506.548	395.968	287.115	309.071	264.404	276.061	1768.18	1811.53	1732.29	1867.86	1739.9	1772.84
332	429.176			7.40918							3870.95	4159.71	3243.6	3502.01	3899.51	3628.61	2508.57	2393.46	2645.29	1870.19	1656.05	1603.11	1655.62	1908.42	1649.7	2026.86	2690.41	2876.08	2982.33	3755.03	2852.78	3634.48	2791.44	3270.79	2331.95	2409.6	2652.75	2395.47	2691.92	2704.56
240	347.17			7.43015							962.004	997.788	891.228	548.818	607.183	543.335	12739.3	8639.07	7947.55	5383.2	5453.97	4285.03	2267.87	4054.28	2387.67	3134.25	3299.51	3190.38	7002.97	5708.08	3148.87	6432	4427.17	4698.56	2169.81	2294.17	2353.16	2208.12	2393.86	2388.3
331	521.257			7.47207							1245.34	1377.93	1083.7	1044.73	1172.94	1100.27	7212.46	4790.27	5333.06	8476.64	6932.9	8515.52	5788.96	5506.11	4210.76	5702.14	4882.97	5189.18	4291.28	5575.97	3589.52	5254.09	4722.61	4203.76	2709.79	2842.6	2752.41	2934.18	2704.94	2674.68
3	431.098	431.098	C21H20O10	7.5664	Kaempferol-O-rhamnoside	255.03	284.032				11376.2	14703.2	13624.7	20740.1	24752	21534.5	536193	608549	664758	250569	267518	262776	153230	153286	160270	75768.1	73339.9	84469.1	15637.7	20402.4	21843.3	23483.4	14263.1	14813.1	79031	79434.2	78660.7	80749.4	79131.3	79554.3
28	499.085			7.5664							927.818	1046.81	1055.05	1561.23	1811.75	1664.48	33141.5	43503.5	48034.4	15648	18568.1	18151.5	10551.1	8642.56	10979.1	5252.59	4107.91	4809.58	996.954	1299.45	1708.18	1446.52	1006.91	950.794	5616.23	5445.36	4748.44	5986.19	4494.74	4596.26
30	549.033			7.5664							566.695	912.239	642.463	1032.34	1407.49	1048.56	36136.6	27312.5	28422	17076.2	12889.1	13175	7201.02	12182.9	7602.67	3333.14	5381.52	6095.12	1265.08	1568.66	1037.89	1837.28	917.21	1182.36	3269.01	3806.46	5165.13	3140.78	5472.04	5571.17
241	227.034			7.5664							142.82	166.241	158.031	257.66	283.257	264.707	7061.83	7940.98	8613.59	3280.66	3509.31	3492.7	1927.63	1926.99	1987.62	902.236	852.178	1011.32	191.895	237.654	254.531	270.27	170.386	178.202	917.468	934.495	903.21	954.068	903.682	925.212
326	284.032			7.5664							244.42	293.134	276.76	421.31	506.55	447.263	10712.7	12496.3	13637.7	4979.65	5469.99	5399.83	2996.22	2929.12	3146.58	1439.42	1291.87	1517.91	305.292	392.838	421.551	452.029	286.302	290.391	1488.06	1478.92	1417.06	1565.52	1414.82	1443.99
327	255.029			7.5664							169.352	219.537	199.051	304.061	357.705	325.971	7933.44	9047.42	9859.94	3753.54	3966.65	3978.2	2196.22	2203.64	2254.2	1033.71	973.053	1144.7	225.819	296.525	313.87	333.697	198.357	222.072	1042.33	1049.05	1056.96	1062.7	1046.78	1074.29
328	431.47			7.5664							0	0	0	0	3.28038	0	9556.68	10673.9	11753.2	4529.99	4711.74	4746.04	2367.12	2417.56	2404.93	518.506	421.449	557.077	0	0	0	0	0	0	527.6	521.169	626.306	600.463	589.705	556.09
329	431.311			7.5664							0	0	0	14.6455	27.8063	22.8421	16045.5	17557.5	19250.6	7581.32	7832.01	7904.71	3987.03	4230.03	4086.9	1195.7	1123.81	1407.44	3.64532	6.32865	18.323	18.5064	0	0	1227.68	1253.67	1421.46	1314.45	1411.95	1382.28
330	576.02			7.5664							1782.32	1980.67	2039.66	2746.45	3189.13	2958.16	36147	47450.4	54597.3	16896.2	19744.1	18857	11403	9057.93	11872.3	7107.05	5572.51	6319.06	1668.92	2147.97	2857.5	2448.22	1824.68	1610.13	7612.2	7579.61	6347.05	8390.64	5971.49	6025.74
29	481.134	481.135	C21H24O10+HCOOH	7.6188	Phloridzin, formic acid adduct	167.035	273.076				980.172	843.348	740.954	822.863	890.295	989.763	38364.3	40872.9	49340.6	8952.2	9550.44	9626.43	5463.26	4999.02	5437.59	1893.43	1542.82	1677.2	993.087	933.217	827.952	1092.46	751.358	808.903	3828.06	3793.41	3520.62	3974.71	3521.25	3599.49
242	783.377			7.62928							4824.18	4898.22	4291.05	4322.21	4857.42	4587.66	1580.28	962.599	955.14	3688.71	3250.97	3281.05	6587.84	8927.54	7325.94	12451.3	15721.9	14958.3	16520.5	21015.2	14885.8	14637.5	8913.91	11987.2	5668.27	5856.55	6161.22	5590.74	6290.63	6418.81
325	557.238			7.6793							75.2451	150.427	148.089	253.646	237.708	178.425	502.269	448.988	391.475	51995.9	49264.7	49386.7	86752.5	100685	90346.6	15429.6	12005.3	13905.8	444.035	730.656	670.154	606.479	353.287	387.098	18023	19026.4	20828	18410.7	21119.1	21288.5
243	523.238			7.75267							2004.71	2143.06	1754.57	1364.12	1622.48	1442.56	7708.81	7534.97	6005.81	10642.3	9085.33	9803.95	8083.46	9484.66	6756.78	9108.88	9565.48	9863.86	8453.48	11976.5	7963.51	9909.4	9218.78	9014.17	4146	4243.48	4170.15	4216.46	4168.51	4298.57
324	555.222			7.87843							111.816	144.094	143.638	244.649	268.559	212.135	2861.09	2586.66	2714.02	28265.7	25327	26225.5	15630.2	17564	15894.4	3359.71	3718.86	4313.73	327.078	388.03	358.489	346.2	127.638	119.891	3640.52	3705.45	3966.09	3544.17	4008.32	4105.66
244	751.301			7.99372							2560.6	2868.68	2519.63	2268	2395.69	2277.69	3518.08	1950.31	2108.68	4042.65	2900.66	3634.59	3870.99	4382.85	3117.54	6523.23	6436.47	6599.29	8891.19	10795	6160.5	11847.9	9612.47	9547.86	3258.51	3391.78	3602.26	3243.98	3613.97	3662.56
323	463.253			8.08567							1686.5	1861.27	1439.84	1531.65	1681.33	1456.96	11093	6830.45	7070.4	4770.07	3383.54	5312.45	3822.2	4241.68	3484.49	2575.75	2355.58	2269.48	2115.88	2394.7	1715.02	1937.48	2023.05	1932.3	2467.21	2595.61	2574.9	2513.89	2544.06	2583.5
245	505.264			8.11712							1238.26	1383.61	1096	2112.85	2236.79	2117.79	13003.8	7256.29	7741.75	6512.27	5750.45	8487.18	5286.84	6295.74	5032.26	7963.31	7081.4	6999.06	8813.53	7360.89	5235.63	6868.25	6675.87	6068.76	3357.36	3526.76	3425.95	3476.47	3319.44	3465.6
322	467.212			8.14855							4539.29	4125.91	3491.52	6810.54	7537.54	6602.7	4272.1	4487.03	4537.06	3246.88	3002.88	3269.3	2318.62	2457.16	1947.95	1864.83	2109.73	2694.36	1836.92	2617.06	2429	2306.49	2501.28	2827.97	2699.7	2754.4	2744.16	2781.13	2690.12	2736.28
246	565.336			8.35815							778.092	828.67	856.725	1255.73	1686.81	1367.93	20883.3	18591	23198.5	10594	9747.29	10585.3	5974.88	6944.11	6164.6	4137.34	3655.81	3527.95	2455.84	3609.65	3532.74	2339.77	1373.99	1799.27	3261.54	3367.05	3096.61	3435.59	2906.07	2977.24
321	263.128			8.37912							441.938	478.404	354.527	456.519	496.408	469.712	1023.65	829.263	917.499	1469.86	1422.47	1224.57	779.581	882.411	809.283	1692.72	2275.18	2317.41	2117.7	2621.77	2014.29	1016.94	1042.21	1190.99	504.472	527.919	565.386	494.194	576.664	580.617
247	698.371			8.45248							5831.32	5843.54	5634.95	5663.16	5681.08	4864.65	1912.49	1893.86	1181.81	9727.64	9552.86	9441.03	16606.6	15677.5	17731.9	20244.5	18745.4	20266.7	13754.4	19151.3	15576.8	13967	13136	14796.6	7515.24	7725.63	7391.97	7723.88	7216.91	7519.92
320	463.254			8.45248							1986.97	2101.37	1609.38	1822.15	1940.32	1773.3	4864.44	3423.87	3522.77	3006.02	2029.94	3150.08	2041.52	2388.22	1775.84	2152.74	2089.93	2025.23	2344.46	2795.48	1943.97	2302.82	2432.99	2294.67	1913.84	2004.2	2016.22	1985.62	1985.67	2049.91
248	625.27	625.14	C27H30O17	8.46297	Quercetin di-glucoside						7475.32	7493.27	6206.32	4412.71	5590.36	5570.62	65707.9	52313.2	61208.4	26018.8	22436.3	19386.6	15257	19025.9	13514.9	19302.2	19617.2	18580.9	22753.6	24674.4	15980.3	24287.1	20554.3	19635.2	11558.7	11946.8	11788.6	11993.2	11672.1	12157.2
319	639.285			8.513							1935.03	1903.05	1584.77	1277.53	1646.98	1566.84	12521.3	11426.7	13104.5	7334.16	6564.38	6015.31	5649.05	6417.6	4971.05	7692.12	7998.6	7923.48	7209.35	8683.67	5572.08	7294.12	5994.11	5887.1	3202.23	3351.08	3249.81	3349.41	3272.84	3419.99
249	469.229			8.52347							14540.5	18320.8	15494.7	15757	16906.6	13719.9	29643.7	28756.5	27234.9	20087.3	20312.9	20925.5	23901.5	22481.3	17449.6	18954.4	20338.9	23050.6	17662.1	27203.9	22495.3	23951.9	20178.1	26194.5	16869.9	17179.1	16615.8	17303.1	16289.3	17038.4
318	568.145			8.52347							2500.54	2856	2664.35	2655	2791.69	2427.45	4427.25	5170.14	5038.12	2931.97	3441.9	3526.17	3816.65	2836.97	2863.42	3101.88	2636.7	2960.64	2397.36	3414.46	3726.49	3109.09	3052.91	3445.38	2833.97	2840.65	2316.7	3202.57	2102.37	2242.9
250	505.254			8.57587							1242	1302.04	1077.58	1242.63	1456.41	1320.81	27240.4	21271.2	23830.3	18003.6	14261	21958.2	10940.3	11747.1	9632.15	8737.52	8027.58	8295.69	6725.93	6797.36	4667.39	5830.06	5447.34	5070.9	4987.37	5180.54	5174.62	5198	5119.1	5401.26
317	539.228			8.73308							14.6167	4.90764	37.2147	61.524	48.8889	38.361	145.25	231.62	128.862	12603.8	11113.9	11138	19468.4	23712.5	19760	3239.51	2994.67	3526.82	95.5941	172.348	179.989	107.973	70.761	56.6086	4135.92	4328.13	4882.09	4066.59	4953.49	5255.7
251	493.228	493.228	C21H36O10+HCOOH	8.76452	Linalool xylosyl glucoside (pentose hexose), formic acid adduct (or other terpene, structural isomer as Neryl arabinofuranosyl-glucoside, Geranyl arabinopyranosyl-glucoside, 2E)-3,7-Dimethyl-2,6-octadien-1-yl 6-O-L-arabinofuranosyl-D-glucopyranoside)	59.0122	59.0143	89.0235			3103.78	3144.65	2632.16	3976.02	4149.76	3649.04	101685	87730.8	71672.3	28158.2	28505.6	25557.6	17020.7	18448.4	14718.1	12554.1	14056	14660.4	13429	14738.7	12026.4	8809.34	9752.23	9461.49	11764.4	12130.7	11988.4	12103.8	11726.9	12234.7
316	707.399			8.80645							1934.58	2165.14	2695.33	4152.43	5806.71	5147.95	10558.8	7426.8	7251.16	2404.87	1815.63	2413.92	1342.6	2123.32	1199.88	1539.63	1879.23	2145.39	2099.16	2436.21	1833.95	3107.1	1872.02	2255.04	2104.24	2248.79	2812.24	1993.94	2773.68	2861.68
252	549.342			8.81692							2228.28	2383.44	3148.16	4746.02	5780.03	5574.89	8023.88	7347.08	7414.73	1726.92	1824.34	2314.93	1262.5	1409.1	1109.43	1530.33	1385.09	1552.67	1512.51	1693.07	1863.67	2150.11	1751.52	1725.96	2260.58	2384.95	2156.1	2317.3	2117.62	2100.86
315	507.208			8.83788							401.593	396.321	298.027	154.018	163.174	192.167	14507.8	10350.6	9966.17	11301	11742.1	8700.86	4998.32	10114.1	4782.65	7319.58	7053.28	7204.76	9400.18	10187.9	5149.59	6096.09	4483.99	4617.71	2529.95	2699.45	2755.28	2652.09	2783.46	2822.49
253	493.228	493.228	C21H36O10+HCOOH	8.90887	Linalool xylosyl glucoside (pentose hexose), formic acid adduct (or other terpene, structural isomer as Neryl arabinofuranosyl-glucoside, Geranyl arabinopyranosyl-glucoside, 2E)-3,7-Dimethyl-2,6-octadien-1-yl 6-O-L-arabinofuranosyl-D-glucopyranoside)	59.0122	89.0235				1024.93	673.692	532.778	512.35	603.663	761.931	276805	194862	233771	58063.9	54366.1	43373.1	25291.6	42012.4	19560.2	15703	13784.6	12906.4	9127.78	10669.1	6331.12	4840.69	3050.89	3649.88	20835	21381.4	21682.4	21184.3	22335.9	22651.3
254	592.144			8.90887							176.423	85.6639	81.854	80.567	79.6964	113.761	23383.1	21943	27979.3	5631.32	6311.1	5142.91	3122.34	3748.94	2543.89	2211.49	1541.87	1447.65	1131.75	1250.49	965.032	598.483	431.934	473.688	2743.33	2769.84	2320.2	3023.01	2286.39	2366.53
314	505.261			8.90887							1701.18	1865.78	1470.1	1456.1	1512.57	1493.75	5630.52	4294.11	5017.7	8117.56	6694.85	7594.98	6806.12	6581.45	5684.41	6669.25	5972.19	5916.15	5525.7	6067.06	4467.49	5061.19	5285.7	4688.46	3179.6	3205.7	3069.68	3356.95	3023.86	3146.67
313	433.208			8.92983							193.889	218.928	196.817	166.514	172.877	169.318	12599.1	8168.5	8958.24	24777.2	18178.6	21610.9	10478.2	11578.6	8479.48	6273.57	5713.78	6506.04	4384.59	5681	2965.89	5760.49	5114.73	4033.87	3484.06	3705.7	3843.21	3538.17	3830.74	3914.03
255	592.144			8.99272							1088.04	921.49	918.411	588.071	710.245	784.895	42749.8	38559.6	47492.2	8158.51	8547.87	6928.86	3709.58	4041.91	3391.2	5556.86	3844.43	3835.87	3781.99	4466.92	3217.72	2714.9	2453.45	2163.14	4836.95	4855.26	4069.11	5413.25	3725.92	3850.11
312	493.228	493.228	C21H36O10+HCOOH	9.02415	Linalool xylosyl glucoside (pentose hexose), formic acid adduct (or other terpene, structural isomer as Neryl arabinofuranosyl-glucoside, Geranyl arabinopyranosyl-glucoside, 2E)-3,7-Dimethyl-2,6-octadien-1-yl 6-O-L-arabinofuranosyl-D-glucopyranoside)	59.0122	89.0235				6486.75	6206.89	5407.96	3841.55	4723.51	4845.1	428237	295131	348572	68749.8	63673.7	51319.6	27034.5	40592	24024.2	40605.8	35089.5	34769	32885.6	39069.5	21159.4	22580.8	18045.7	17222	32878.3	34477.9	33006.1	34079.2	32303.7	33298.4
256	507.245			9.02415							554.517	573.957	439.061	459.556	561.914	577.848	37765.7	25819.8	27947.9	10327.3	9607.87	7619.99	5643.19	6513.61	3747.68	5741.92	5248.93	5182.01	4172.04	4697.34	2610.92	3161.65	2729.54	2163.65	3572.25	3915.42	3977.65	3685.42	3478.89	3674.98
257	447.223			9.02415							692.239	806.547	568.727	290.198	410.116	352.473	44637.1	15811.1	18370.2	7312.93	3533.4	3073.47	1656.24	6018.29	1437.34	1936.78	4437.98	4342.78	4113.3	4708.24	1163.51	2958.95	1477.68	2240.49	1805.29	2131.02	3917.62	1753.38	4504.66	5022.12
311	805.328			9.02415							253.303	341.063	235.229	356.915	450.927	365.315	416.33	384.785	344.294	307.083	266.305	269.856	330.561	317.087	333.016	390.823	365.944	351.4	284.369	406.48	343.617	199.317	166.706	208.955	731.209	921.454	1602.13	713.114	1787.42	1860.86
310	505.229			9.2128							159.894	174.797	164.93	142.325	154.923	123.165	17852.3	21578.2	23199.3	11170.5	5075.75	7927.13	4152.1	6144.46	3900.92	2703.56	1805.3	1769.46	2382.53	1194.21	759.146	701.774	793.199	596.244	1864.29	2000.48	2039.26	1953.91	1989.63	2124.7
258	1259.56			9.61917							527.741	594.112	406.927	107.168	143.725	139.158	50893.6	28092.7	22892.6	26568.9	24734.1	17113.2	4309.28	7090.01	4613.35	8559.01	5024.19	5936.5	18646.7	8945.18	2556.04	2692.2	2114.04	2307.28	3945.51	4149.11	4135.29	3945.85	4008.66	4382.29
309	535.238			9.6611							111.364	89.8867	88.0656	49.2206	108.373	67.2536	120486	71339.2	82854.8	8036.35	7487.01	6233.74	2419.5	2787.93	1964.79	2152.92	1653.75	1688.68	2252.89	2487.09	1195.25	1617.97	1132.53	1153.54	6958.73	7127.82	7038.61	7279.12	6911.83	7139.3
307	563.321			10.6915							175.864	476.381	1468.56	4268.97	22317.4	1826.88	295.688	473.007	191.402	389.449	1240.66	404.122	436.382	604.914	631.723	2762.26	1304.74	1621.09	299.151	948.302	628.121	1213.27	683.802	1697.58	1245.76	1249.61	1150.18	1249.82	1121.28	1182.59
306	549.342			10.8802							210.869	641.706	2115.13	4209	7442.5	1435.42	1095.9	851.489	768.038	464.391	1036.03	870.93	238.126	472.077	490.075	1260.85	1324.52	3527.41	355.531	640.27	482.714	767.092	567.227	958.191	1478.08	1725.76	1812.79	1456.1	1878.14	1893.41
31	1097.51			11.2237							377.23	447.555	319.808	245.532	156.502	275.064	724767	425544	410935	108671	88560.2	50913.6	6734.71	8549.07	6229.08	5668.87	2243.36	4746.2	9678.24	3721.82	1690.04	1340.29	1175.86	1131.19	47128	50142.3	49770.7	49530.1	50182.5	53835.1
261	1097.51			11.5777	Linoleic acid containing lipid	279.232					175.371	246.026	181.191	157.464	161.948	135.688	97243.9	47249.8	46202.3	10071.6	8532.06	4289.16	744.97	807.755	739.805	594.777	237.867	507.205	867.157	401.333	268.99	180.318	185.392	139.039	5117.39	5625.75	5807.76	5299.8	5904.35	6260.91
303	1083.53			11.7558							657.216	843.108	690.103	297.903	226.011	258.51	106799	56541.7	49895.8	38376.4	32729.9	19785.5	4630.86	6915.68	5065.09	9410.09	3861.46	6065.07	26017.9	9311.78	3018.9	4155.93	3457.13	3540.95	7369.46	7966.39	7854.1	7673.31	7925.41	8720.23
263	575.306			11.8268							0	5.88624	2.92526	18.8995	2.68127	4.01184	1309.48	4200.52	3971.99	5855.59	1097.8	3848.08	5840.82	8282.94	5644.27	5066.24	2098.24	2231.44	1918.84	2204.42	1530.39	722.224	643.945	914.324	1411.84	1441.31	1412.59	1493.91	1373.92	1391.12
36	545.311			12.1517							68.3588	332.203	1225.53	40067.5	21433.3	7678.65	335.123	662.034	438.35	49.9677	149.574	166.831	308.697	289.577	258.128	8310.11	732.757	573.932	74.499	314.511	476.292	1021.85	500.083	2315.03	2753.52	2967.2	3179.93	2831.79	3266.7	3478.97
32	531.331	531.332	C30H46O5 + HCOOH	12.2961	Actinidic acid, formic acid adduct						1233.56	1741.7	12194	68023.8	39168.2	10798.7	2348.61	1301.98	988.354	548.943	1776.3	4351.09	415.608	580.457	534.655	2961.63	2144.08	2374.25	818.359	1278.82	1629.49	2620.06	1212.65	2216.33	4978.33	5998.85	7261.08	4855.66	7994.79	8509.71
35	547.326			12.6105							229.88	965.187	16581.1	9623.13	11557.5	9509.35	612.858	4316.82	46.2779	161.569	151.159	189.358	634.098	569.631	1503.73	21167.9	3225.02	2317.33	124.597	801.419	896.926	5311.62	1667.16	3808.55	3647.97	4125.76	4464.78	3785.42	4671.35	5011.84
33	533.347			12.7653							1360.06	2683.42	27559.2	21075.7	24764	12582.8	10083.6	11521.4	1949.14	1815.84	1917.49	3392.14	1380.26	2041.76	2258.01	9189.91	8761.46	6350.63	2476.98	4404.68	3708.58	6204.86	3444.41	6775.79	5739.97	7371.48	10034.6	5561.02	10906.7	11663.7
269	793.292			13.0773	Linolenic acid containing lipid	277.217	397.134				369.03	306.349	140.857	259.81	256.929	169.509	18577.4	20095.7	27220.2	11293.4	2592.27	7732.11	6384.31	10245.7	6683.68	3525.29	2908.88	2777.17	3782.39	1695.77	1177.95	1256.28	1036.1	984.955	3063.8	3425.76	4023.42	3233.1	3947.25	3925.71
293	721.363			13.0773	Linolenic acid containing lipid	277.217	397.134				3261.66	2627.15	1476.47	2422.45	2364.34	1709.89	146301	196462	271112	89466.2	24535.2	76779.5	64390.4	74734.3	67254.2	35146.9	20517.1	20674.8	26367.4	12446.7	11473.9	8784.04	7869.64	7199.7	31199.1	31834.8	29794.2	31777.2	28957.5	30496
292	774.274			13.0773							364.991	229.397	150.015	253.852	192.868	211.063	9302.79	20801.8	29268.6	5786.82	2713.62	7226.32	6394.79	3763.42	6506.9	3954.74	1171.55	1172.97	1527.58	709.127	1304.52	546.738	685.749	433.165	3416.53	3063.92	1883.33	4084.62	1550.28	1586.33
291	593.272			13.1612							6708.51	1091.17	3019.53	4170.88	3702.01	3737.39	4.15002	16840.7	19617.6	0	3969.68	10436.3	11721.9	0	12048.3	7837.57	1.32461	7.78932	1.17906	6.0532	4040.07	0.03056	128.505	0	7505.36	8258.88	3.62409	7259.73	0	2.03688
271	474.262			13.1717							3235.55	2039.86	1687.13	2031.86	1973.57	1689.52	8289.49	10942.3	14742.5	5512.78	2013.26	4866.08	5729.11	7208.23	5712.64	3382.52	2093.45	2092.88	3331	1636.07	2158.3	2119.74	1567.76	1813.8	4476.17	4859.26	4346.51	4364.62	4766.38	5101.4
272	502.293			13.2136							1114.37	1005.47	544.926	715.854	745.633	480.288	2896.55	3351.41	3927.82	2609.72	831.44	2178.65	2343.55	3202.55	2375.28	1593.34	1267.52	1274.77	1654.99	969.645	806.489	1193.43	832.66	1097.53	1577.11	1735.28	1809.86	1575.38	1947.57	2151.43
290	562.314			13.2136							6605.8	5884.56	3306.76	4153.38	4443	3054.13	17266.2	19955.3	23246	15799.3	4801.96	12676	13990.3	19512.6	13846.6	9522.65	7412.32	7658.59	9925.59	5614.5	4810.76	7321.65	5145	6800.18	9382.71	10358.3	10890.2	9173.55	11953.2	13040.7
289	721.363			13.287							974.636	792.006	410.95	1124.93	1225.08	878.857	43616.8	58591.6	74401.2	21822.6	6540.83	17933.8	13959.2	18421.7	14197.1	8084.87	4797.69	4885.4	6914.53	2613.08	2435.52	2149.42	1861.39	1792.88	7743.38	8215.78	7870.98	7891.77	8042.17	8463.67
273	291.197			13.3394							96.5697	160.626	73.4985	52.2168	95.7612	54.822	3887.91	3110.08	2209.83	2029.73	576.75	1144.86	1309.95	7472	1297.22	2968.05	2507.62	2335.18	8191.04	2056.99	1026.26	551.362	836.053	598.757	434.494	539.323	808.198	419.442	902.643	919.168
287	474.261			13.3604							3586.67	3910.02	2427.15	1935.86	2026.83	1604.94	1995.15	1179.21	1298.68	1037.3	701.625	727.061	920.356	1513.19	777.926	769.976	1421.77	1463.04	1888.75	1918.45	1237.73	2484.43	2058.7	2207.6	2966.61	3118.03	3702.18	3073.48	3817.53	4033.66
274	562.314			13.4023							5116.52	5041.85	3429.47	2850.58	2740.38	2335.54	3017.38	2762.54	2799.96	1969.12	1671.8	1877.28	2285.51	2588.29	1987.63	3075.67	3505.59	3803.35	4619.56	4840.32	5523.02	7080.27	6318.09	6847.08	4837.16	5163.12	5270.14	4970.19	5497.62	5932.61
286	593.272			13.4128							3439.76	7777	1983.79	2379.68	3083.26	1963.88	14845.7	538.103	483.206	15787.4	907.75	1077.38	2289.23	17817.2	2182.09	3590.55	6026.92	6619.26	7964.84	4117.77	7779.51	5488.35	13750.5	4615.74	3074.9	2973.24	9127.75	3128.42	9493.52	10431.7
276	577.268			13.6619							1828.01	146.342	633.757	1274.57	1219.18	1142.07	70.5775	69927	71734.7	38.8593	4234.65	12521.2	10615.2	50.4338	11285.4	9472.3	4.5732	8.21841	14.5668	1.58268	3525.58	5.29549	10.8626	2.77512	7554.77	8263.81	20.2878	7532.22	20.5416	25.3991
284	723.379			13.6724							614.207	537.25	315.496	598.037	597.659	521.791	4615.24	7585.7	10248.4	16785.6	3679.54	13848.6	10306.2	16133.1	12453.4	5438.94	3002.57	2612.33	4073.85	1597.94	1393.56	1125.29	1070.7	956.641	3865.96	3968.92	3738.86	3935.25	3711.39	3897.4
283	293.211			13.7248							322.726	337.47	239.88	571.941	676.872	440.142	3088.54	5306.77	5574.72	5962.66	1237.58	3522.51	4295.75	7808.05	4121.59	2829.51	1811.4	1963.7	2098.41	2051.17	1121.05	1003.25	1111.03	878.85	1546.5	1678.04	1810.09	1506.38	1890.91	1899.25
278	476.277			13.7877							1116.12	744.163	534.17	995.131	1014.43	826.75	13000	22296.7	26483.1	7368.82	1864.92	6160.13	5134.01	7311.06	5195.36	2108.55	1220.52	993.736	1880.57	668.119	719.707	966.942	705.897	764.992	3405.59	3528.3	3555	3464.93	3672.54	3836.73
282	564.33			13.8192	Linoleic acid containing lipid	279.232					2745.77	2196.89	1378.35	2539.02	2798.31	1993.74	25697.7	41568.9	44777.1	17308.3	4473.74	14162.5	11657.3	16910.6	11624.6	5590.91	3644.77	3231.65	5041.77	2280.68	2122.06	3027.93	2173.78	2793.31	7165.3	7463.1	7508.5	7225.05	8107.26	8646.79
279	559.311			13.9111	Linolenic acid containing lipid	277.217					1360.42	1025.31	552.649	1112.78	1131.56	706.557	151729	174707	238458	49289.9	18814.6	49818.5	36401.9	44983.1	38689.9	14636.3	10537.5	10361.2	10182.8	5363.38	4077.01	5168.21	3681.18	3895.85	23302.4	23698.5	23629	23886.9	23591.9	24466.6
281	291.196			13.974							78.0363	106.266	83.9698	87.9084	102.353	84.444	5940.76	8459.53	9445.03	4599.83	1310.39	3084.42	1708.41	3507.44	1665.67	1042.45	772.4	844.846	1472.71	521.539	315.728	268.239	287.114	211.441	678.537	757.114	899.577	684.845	968.55	982.841
280	476.277			13.9845							2121.79	1711.7	1454.57	1954.91	1736.64	1493.19	3348.2	3361.63	3568.39	1204.92	1068.49	1254.91	1056.88	1405.02	935.239	797.98	692.897	611.408	697.355	505.071	715.225	1245.3	833.839	1036.9	2457.73	2441.34	2429.71	2686.89	2662.6	2789.23
